# Supplementary material for: N-(3-Chloro­phen­yl)succinamic acid
Source: Acta Crystallogr Sect E Struct Rep Online. 2010 Mar 17;66(Pt 4):o842. doi: 10.1107/S1600536810008949 (PMC2983882; doi:10.1107/S1600536810008949)
Supplement: Supplementary file 1 [file e-66-0o842-sup1.cif]

##############################################################################
###                                                                        ###
###        Electronic paper (Acta Crystallographica Section E)             ###
###                                                                        ###
##############################################################################
#                                                                            #
# This CIF contains the data in a paper accepted for publication in Acta     #
# Crystallographica Section E. It conforms to the requirements of Notes      #
# for Authors for Section E, and has been peer reviewed under the auspices   #
# of the IUCr Commission on Journals.                                        #
#                                                                            #
# Full details of the Crystallographic Information File format               #
# are given in the paper "The Crystallographic Information File (CIF):       #
# a New Standard Archive File for Crystallography" by S. R. Hall, F. H.      #
# Allen and I. D. Brown [Acta Cryst. (1991), A47, 655-685].                  #
#                                                                            #
# The current version of the core CIF dictionary is obtainable from          #
# ftp://ftp.iucr.org/pub/cif_core.dic. The current version number is 2.4.    #
#                                                                            #
# Software is freely available for graphical display of the structure(s) in  #
# this CIF.  For information consult the CIF home page http://www.iucr.org/  #
# cif/home.html                                                              #
#                                                                            #
# This file may be used for bona fide research purposes within the           #
# scientific community so long as proper attribution is given to the journal # 
# article from which it was obtained.                                        #
#                                                                            #
##############################################################################
                                             
data_I
_audit_creation_method     SHELXL-97
_chemical_name_systematic
;
<i>N</i>-(3-Chlorophenyl)succinamic acid
;
_chemical_name_common     ?
_chemical_formula_moiety     'C10 H10 Cl N O3'
_chemical_formula_sum     'C10 H10 Cl N O3'
_chemical_formula_iupac     'C10 H10 Cl N O3'
_chemical_formula_weight     227.64
_chemical_melting_point     ?
_symmetry_cell_setting     orthorhombic
_symmetry_space_group_name_H-M     'P b c a'
_symmetry_space_group_name_HALL     '-P 2ac 2ab'
loop_
    _symmetry_equiv_pos_as_xyz
    'x, y, z'
    '-x+1/2, -y, z+1/2'
    'x+1/2, -y+1/2, -z'
    '-x, y+1/2, -z+1/2'
    '-x, -y, -z'
    'x-1/2, y, -z-1/2'
    '-x-1/2, y-1/2, z'
    'x, -y-1/2, z-1/2'
_cell_length_a     10.0308(8)
_cell_length_b     11.1810(9)
_cell_length_c     19.036(2)
_cell_angle_alpha     90.00
_cell_angle_beta     90.00
_cell_angle_gamma     90.00
_cell_volume     2135.0(3)
_cell_formula_units_Z     8
_cell_measurement_reflns_used     2016
_cell_measurement_theta_min     2.73
_cell_measurement_theta_max     27.74
_cell_measurement_temperature     299(2)
_exptl_crystal_description     plate
_exptl_crystal_colour     colourless
_exptl_crystal_size_max     0.24
_exptl_crystal_size_mid     0.20
_exptl_crystal_size_min     0.06
_exptl_crystal_density_diffrn     1.416
_exptl_crystal_density_meas     ?
_exptl_crystal_density_method     'not measured'
_exptl_crystal_F_000     944
_exptl_absorpt_coefficient_mu     0.343
_exptl_absorpt_correction_type     multi-scan
_exptl_absorpt_process_details
;
(CrysAlis RED; Oxford Diffraction, 2009)
;
_exptl_absorpt_correction_T_min     0.9221
_exptl_absorpt_correction_T_max     0.9797
_exptl_special_details
;
CrysAlis RED (Oxford Diffraction, 2009)
Empirical absorption correction using spherical harmonics,
implemented in SCALE3 ABSPACK scaling algorithm.
;
_diffrn_ambient_temperature     299(2)
_diffrn_radiation_type     MoK\a
_diffrn_radiation_wavelength     0.71073
_diffrn_radiation_source     'fine-focus sealed tube'
_diffrn_radiation_monochromator     graphite
_diffrn_measurement_device_type
;
Oxford Diffraction Xcalibur diffractometer
with a Sapphire CCD detector
;
_diffrn_measurement_method
;
Rotation method data acquisition using \w and \f scans.
;
_diffrn_detector_area_resol_mean     ?
_diffrn_reflns_number     8200
_diffrn_reflns_av_R_equivalents     0.0454
_diffrn_reflns_av_sigmaI/netI     0.0535
_diffrn_reflns_theta_min     2.93
_diffrn_reflns_theta_max     26.37
_diffrn_reflns_theta_full     26.37
_diffrn_measured_fraction_theta_max     0.999
_diffrn_measured_fraction_theta_full     0.999
_diffrn_reflns_limit_h_min     -9
_diffrn_reflns_limit_h_max     12
_diffrn_reflns_limit_k_min     -12
_diffrn_reflns_limit_k_max     13
_diffrn_reflns_limit_l_min     -22
_diffrn_reflns_limit_l_max     23
_diffrn_standards_number     0
_diffrn_standards_interval_count     ?
_diffrn_standards_interval_time     ?
_diffrn_standards_decay_%     0
_refine_special_details
;
Refinement of <i>F</i>^2^ against ALL reflections. The weighted <i>R</i>-factor
wR and goodness of fit <i>S</i> are based on <i>F</i>^2^, conventional
<i>R</i>-factors <i>R</i> are based on <i>F</i>, with <i>F</i> set to zero for
negative <i>F</i>^2^. The threshold expression of <i>F</i>^2^ >
\s(<i>F</i>^2^) is used only for calculating <i>R</i>-factors(gt) etc. and is
not relevant to the choice of reflections for refinement. <i>R</i>-factors
based on <i>F</i>^2^ are statistically about twice as large as those based on
<i>F</i>, and <i>R</i>- factors based on ALL data will be even larger.
;
_reflns_number_total     2184
_reflns_number_gt     1137
_reflns_threshold_expression     I>2\s(I)
_refine_ls_structure_factor_coef     Fsqd
_refine_ls_matrix_type     full
_refine_ls_R_factor_all     0.1327
_refine_ls_R_factor_gt     0.0580
_refine_ls_wR_factor_gt     0.1227
_refine_ls_wR_factor_ref     0.1524
_refine_ls_goodness_of_fit_ref     1.017
_refine_ls_restrained_S_all     1.017
_refine_ls_number_reflns     2184
_refine_ls_number_parameters     142
_refine_ls_number_restraints     2
_refine_ls_hydrogen_treatment     mixed
_refine_ls_weighting_scheme     calc
_refine_ls_weighting_details
         'calc w=1/[\s^2^(Fo^2^)+(0.0603P)^2^+1.1737P] where P=(Fo^2^+2Fc^2^)/3'
_atom_sites_solution_hydrogens     geom
_atom_sites_solution_primary     direct
_atom_sites_solution_secondary     difmap
_refine_ls_shift/su_max     0.012
_refine_ls_shift/su_mean     0.002
_refine_diff_density_max     0.304
_refine_diff_density_min     -0.390
_refine_ls_extinction_method     none
_refine_ls_extinction_coef     ?
loop_
    _atom_type_symbol
    _atom_type_description
    _atom_type_scat_dispersion_real
    _atom_type_scat_dispersion_imag
    _atom_type_scat_source
    'C' 'C' 0.0033 0.0016
                         'International Tables Vol C Tables 4.2.6.8 and 6.1.1.4'
    'H' 'H' 0.0000 0.0000
                         'International Tables Vol C Tables 4.2.6.8 and 6.1.1.4'
    'Cl' 'Cl' 0.1484 0.1585
                         'International Tables Vol C Tables 4.2.6.8 and 6.1.1.4'
    'N' 'N' 0.0061 0.0033
                         'International Tables Vol C Tables 4.2.6.8 and 6.1.1.4'
    'O' 'O' 0.0106 0.0060
                         'International Tables Vol C Tables 4.2.6.8 and 6.1.1.4'
_computing_data_collection
;
CrysAlis CCD (Oxford Diffraction, 2009)
;
_computing_cell_refinement
;
CrysAlis RED (Oxford Diffraction, 2009)
;
_computing_data_reduction
;
CrysAlis RED (Oxford Diffraction, 2009)
;
_computing_structure_solution     'SHELXS97 (Sheldrick, 2008)'
_computing_structure_refinement     'SHELXL97 (Sheldrick, 2008)'
_computing_molecular_graphics     'PLATON (Spek, 2009)'
_computing_publication_material     'SHELXL97 (Sheldrick, 2008)'
loop_
    _atom_site_type_symbol
    _atom_site_label
    _atom_site_fract_x
    _atom_site_fract_y
    _atom_site_fract_z
    _atom_site_U_iso_or_equiv
    _atom_site_adp_type
    _atom_site_calc_flag
    _atom_site_refinement_flags
    _atom_site_occupancy
    _atom_site_disorder_assembly
    _atom_site_disorder_group
    Cl Cl1 0.25030(11) 0.71276(10) 0.20800(6) 0.0858(4) Uani d . 1 . .
    O O1 -0.0249(2) 0.23883(19) 0.02471(13) 0.0655(7) Uani d . 1 . .
    O O2 0.1845(3) 0.0367(2) -0.03891(14) 0.0673(7) Uani d . 1 . .
    O O3 0.0091(3) -0.0318(2) -0.09646(13) 0.0651(7) Uani d D 1 . .
    H H3O 0.033(5) -0.097(2) -0.081(2) 0.098 Uiso d D 1 . .
    N N1 0.1200(3) 0.3941(2) 0.03276(15) 0.0539(8) Uani d D 1 . .
    H H1N 0.181(3) 0.431(3) 0.0101(16) 0.065 Uiso d D 1 . .
    C C1 0.0900(3) 0.4445(3) 0.09884(18) 0.0484(8) Uani d . 1 . .
    C C2 0.1706(4) 0.5390(3) 0.12010(18) 0.0523(9) Uani d . 1 . .
    H H2 0.2395 0.5654 0.0913 0.063 Uiso calc R 1 . .
    C C3 0.1482(4) 0.5930(3) 0.1835(2) 0.0574(10) Uani d . 1 . .
    C C4 0.0471(5) 0.5568(4) 0.2270(2) 0.0714(12) Uani d . 1 . .
    H H4 0.0329 0.5943 0.2700 0.086 Uiso calc R 1 . .
    C C5 -0.0325(5) 0.4644(4) 0.2058(2) 0.0741(12) Uani d . 1 . .
    H H5 -0.1015 0.4393 0.2349 0.089 Uiso calc R 1 . .
    C C6 -0.0129(4) 0.4072(3) 0.1420(2) 0.0627(10) Uani d . 1 . .
    H H6 -0.0682 0.3446 0.1284 0.075 Uiso calc R 1 . .
    C C7 0.0649(3) 0.2997(3) -0.00050(19) 0.0480(8) Uani d . 1 . .
    C C8 0.1239(3) 0.2756(3) -0.07174(17) 0.0519(9) Uani d . 1 . .
    H H8A 0.2183 0.2590 -0.0664 0.062 Uiso calc R 1 . .
    H H8B 0.1151 0.3468 -0.1004 0.062 Uiso calc R 1 . .
    C C9 0.0587(4) 0.1716(3) -0.10939(18) 0.0566(9) Uani d . 1 . .
    H H9A -0.0373 0.1824 -0.1086 0.068 Uiso calc R 1 . .
    H H9B 0.0870 0.1716 -0.1581 0.068 Uiso calc R 1 . .
    C C10 0.0920(4) 0.0530(3) -0.07727(17) 0.0444(8) Uani d . 1 . .
loop_
    _atom_site_aniso_label
    _atom_site_aniso_U_11
    _atom_site_aniso_U_22
    _atom_site_aniso_U_33
    _atom_site_aniso_U_12
    _atom_site_aniso_U_13
    _atom_site_aniso_U_23
    Cl1 0.0739(7) 0.0821(8) 0.1014(9) 0.0073(6) -0.0183(7) -0.0295(6)
    O1 0.0610(15) 0.0445(13) 0.091(2) -0.0112(12) 0.0190(14) 0.0046(12)
    O2 0.0650(17) 0.0477(14) 0.0894(19) 0.0055(13) -0.0291(16) 0.0059(13)
    O3 0.0739(18) 0.0504(14) 0.0712(17) -0.0174(15) -0.0159(14) 0.0058(13)
    N1 0.0531(18) 0.0452(16) 0.063(2) -0.0146(14) 0.0162(15) -0.0029(14)
    C1 0.049(2) 0.0408(18) 0.055(2) 0.0040(16) 0.0087(18) 0.0059(16)
    C2 0.045(2) 0.054(2) 0.058(2) 0.0041(18) 0.0071(17) 0.0025(17)
    C3 0.053(2) 0.057(2) 0.062(2) 0.0130(18) -0.009(2) 0.0002(19)
    C4 0.088(3) 0.075(3) 0.052(3) 0.019(3) 0.008(2) 0.004(2)
    C5 0.083(3) 0.074(3) 0.066(3) 0.007(3) 0.032(2) 0.018(2)
    C6 0.060(2) 0.054(2) 0.074(3) -0.0032(19) 0.018(2) 0.0106(19)
    C7 0.0447(18) 0.0346(16) 0.065(2) 0.0046(15) 0.0048(19) 0.0118(16)
    C8 0.056(2) 0.0356(17) 0.064(2) 0.0035(16) 0.0013(19) 0.0076(16)
    C9 0.065(2) 0.0490(19) 0.056(2) 0.0029(18) -0.0134(19) 0.0037(17)
    C10 0.047(2) 0.0430(19) 0.0430(19) 0.0012(16) 0.0024(17) -0.0039(15)
_geom_special_details
;
All esds (except the esd in the dihedral angle between two l.s. planes) are
estimated using the full covariance matrix. The cell esds are taken into
account individually in the estimation of esds in distances, angles and
torsion angles; correlations between esds in cell parameters are only used
when they are defined by crystal symmetry. An approximate (isotropic)
treatment of cell esds is used for estimating esds involving l.s. planes.
;
loop_
    _geom_bond_atom_site_label_1
    _geom_bond_atom_site_label_2
    _geom_bond_site_symmetry_2
    _geom_bond_distance
    _geom_bond_publ_flag
    Cl1 C3 . 1.749(4) ?
    O1 C7 . 1.226(4) ?
    O2 C10 . 1.195(4) ?
    O3 C10 . 1.313(4) ?
    O3 H3O . 0.820(19) ?
    N1 C7 . 1.349(4) ?
    N1 C1 . 1.411(4) ?
    N1 H1N . 0.853(18) ?
    C1 C6 . 1.384(5) ?
    C1 C2 . 1.391(5) ?
    C2 C3 . 1.369(5) ?
    C2 H2 . 0.9300 ?
    C3 C4 . 1.371(5) ?
    C4 C5 . 1.366(6) ?
    C4 H4 . 0.9300 ?
    C5 C6 . 1.388(5) ?
    C5 H5 . 0.9300 ?
    C6 H6 . 0.9300 ?
    C7 C8 . 1.504(5) ?
    C8 C9 . 1.515(4) ?
    C8 H8A . 0.9700 ?
    C8 H8B . 0.9700 ?
    C9 C10 . 1.498(4) ?
    C9 H9A . 0.9700 ?
    C9 H9B . 0.9700 ?
loop_
    _geom_angle_atom_site_label_1
    _geom_angle_atom_site_label_2
    _geom_angle_atom_site_label_3
    _geom_angle_site_symmetry_1
    _geom_angle_site_symmetry_3
    _geom_angle
    _geom_angle_publ_flag
    C10 O3 H3O . . 111(3) ?
    C7 N1 C1 . . 130.1(3) ?
    C7 N1 H1N . . 116(2) ?
    C1 N1 H1N . . 114(2) ?
    C6 C1 C2 . . 119.4(3) ?
    C6 C1 N1 . . 124.6(3) ?
    C2 C1 N1 . . 116.0(3) ?
    C3 C2 C1 . . 119.8(3) ?
    C3 C2 H2 . . 120.1 ?
    C1 C2 H2 . . 120.1 ?
    C2 C3 C4 . . 121.6(4) ?
    C2 C3 Cl1 . . 118.5(3) ?
    C4 C3 Cl1 . . 119.9(3) ?
    C5 C4 C3 . . 118.5(4) ?
    C5 C4 H4 . . 120.7 ?
    C3 C4 H4 . . 120.7 ?
    C4 C5 C6 . . 121.7(4) ?
    C4 C5 H5 . . 119.2 ?
    C6 C5 H5 . . 119.2 ?
    C1 C6 C5 . . 119.1(4) ?
    C1 C6 H6 . . 120.4 ?
    C5 C6 H6 . . 120.4 ?
    O1 C7 N1 . . 123.5(3) ?
    O1 C7 C8 . . 122.8(3) ?
    N1 C7 C8 . . 113.7(3) ?
    C7 C8 C9 . . 113.2(3) ?
    C7 C8 H8A . . 108.9 ?
    C9 C8 H8A . . 108.9 ?
    C7 C8 H8B . . 108.9 ?
    C9 C8 H8B . . 108.9 ?
    H8A C8 H8B . . 107.7 ?
    C10 C9 C8 . . 112.9(3) ?
    C10 C9 H9A . . 109.0 ?
    C8 C9 H9A . . 109.0 ?
    C10 C9 H9B . . 109.0 ?
    C8 C9 H9B . . 109.0 ?
    H9A C9 H9B . . 107.8 ?
    O2 C10 O3 . . 123.5(3) ?
    O2 C10 C9 . . 123.9(3) ?
    O3 C10 C9 . . 112.6(3) ?
loop_
    _geom_torsion_atom_site_label_1
    _geom_torsion_atom_site_label_2
    _geom_torsion_atom_site_label_3
    _geom_torsion_atom_site_label_4
    _geom_torsion_site_symmetry_1
    _geom_torsion_site_symmetry_2
    _geom_torsion_site_symmetry_3
    _geom_torsion_site_symmetry_4
    _geom_torsion
    _geom_torsion_publ_flag
    C7 N1 C1 C6 . . . . -4.0(6) ?
    C7 N1 C1 C2 . . . . 176.7(3) ?
    C6 C1 C2 C3 . . . . 0.6(5) ?
    N1 C1 C2 C3 . . . . 179.9(3) ?
    C1 C2 C3 C4 . . . . -0.4(5) ?
    C1 C2 C3 Cl1 . . . . -179.2(3) ?
    C2 C3 C4 C5 . . . . 0.0(6) ?
    Cl1 C3 C4 C5 . . . . 178.8(3) ?
    C3 C4 C5 C6 . . . . 0.1(6) ?
    C2 C1 C6 C5 . . . . -0.5(5) ?
    N1 C1 C6 C5 . . . . -179.8(3) ?
    C4 C5 C6 C1 . . . . 0.2(6) ?
    C1 N1 C7 O1 . . . . -1.2(5) ?
    C1 N1 C7 C8 . . . . 178.9(3) ?
    O1 C7 C8 C9 . . . . 1.7(4) ?
    N1 C7 C8 C9 . . . . -178.4(3) ?
    C7 C8 C9 C10 . . . . -71.0(4) ?
    C8 C9 C10 O2 . . . . -18.4(5) ?
    C8 C9 C10 O3 . . . . 162.3(3) ?
loop_
    _geom_hbond_atom_site_label_D
    _geom_hbond_atom_site_label_H
    _geom_hbond_atom_site_label_A
    _geom_hbond_site_symmetry_A
    _geom_hbond_distance_DH
    _geom_hbond_distance_HA
    _geom_hbond_distance_DA
    _geom_hbond_angle_DHA
    O3 H3O O1 5 0.820(19) 1.92(2) 2.693(3) 158(5)
    N1 H1N O2 7_665 0.853(18) 2.024(19) 2.872(4) 173(3)
data_global
_journal_date_recd_electronic     2010-03-07
_journal_date_accepted     2010-03-09
_journal_name_full     'Acta Crystallographica, Section E'
_journal_year     2010
_journal_volume     66
_journal_issue      4
_journal_page_first     o842
_journal_page_last     o842
_journal_paper_category     QO
_journal_coeditor_code     BT5210
_publ_contact_author_name     'Prof. B. Thimme Gowda'
_publ_contact_author_address
;
  Department of Chemistry
  Mangalore University
  Mangalagangotri-574 199
  Mangalore, INDIA
;
_publ_contact_author_email     gowdabt@yahoo.com
_publ_contact_author_fax     '91 824 2287367'
_publ_contact_author_phone     '91 824 2287262'
_publ_section_title
;
<i>N</i>-(3-Chlorophenyl)succinamic acid
;
loop_
    _publ_author_name
    _publ_author_address
    'B. Thimme Gowda'
; Department of Chemistry
  Mangalore University
  Mangalagangotri 574 199
  Mangalore, India
;
    'Sabine Foro'
; Institute of Materials Science
  Darmstadt University of Technology
  Petersenstrasse 23
  D-64287 Darmstadt, Germany
;
    'B. S. Saraswathi'
; Department of Chemistry
  Mangalore University
  Mangalagangotri 574 199
  Mangalore, India
;
    ' Hartmut Fuess'
; Institute of Materials Science
  Darmstadt University of Technology
  Petersenstrasse 23
  D-64287 Darmstadt, Germany
;
