# Supplementary material for: N-(3-Chloro­phen­yl)succinamic acid
Source: Acta Crystallogr Sect E Struct Rep Online. 2010 Mar 17;66(Pt 4):o842. doi: 10.1107/S1600536810008949 (PMC2983882; doi:10.1107/S1600536810008949)
Supplement: Supplementary file 2 [file e-66-0o842-Isup2.hkl]

# 
# h,k,l, Fc-squared, Fo-squared, sigma(Fo-squared) and status flag 
# 
data_I
_shelx_title ' ASE6 PBCA' 
_shelx_refln_list_code          4 
_shelx_F_calc_maximum      183.42 
_exptl_crystal_F_000       944.00 
_reflns_d_resolution_high  0.8000 
 
loop_ 
 _symmetry_equiv_pos_as_xyz 
 'x, y, z' 
 '-x+1/2, -y, z+1/2' 
 'x+1/2, -y+1/2, -z' 
 '-x, y+1/2, -z+1/2' 
 '-x, -y, -z' 
 'x-1/2, y, -z-1/2' 
 '-x-1/2, y-1/2, z' 
 'x, -y-1/2, z-1/2' 
 
_cell_length_a    10.0308 
_cell_length_b    11.1810 
_cell_length_c    19.0360 
_cell_angle_alpha  90.000 
_cell_angle_beta   90.000 
_cell_angle_gamma  90.000 
 
_shelx_F_squared_multiplier     1.000 
 
loop_ 
 _refln_index_h 
 _refln_index_k 
 _refln_index_l 
 _refln_F_squared_calc 
 _refln_F_squared_meas 
 _refln_F_squared_sigma 
 _refln_observed_status 
   2   0   0    16617.96    16357.73     43.60 o 
   4   0   0     5187.38     4762.33    232.36 o 
   6   0   0      225.33      212.70     22.01 o 
   8   0   0      680.01      616.37     29.73 o 
  10   0   0       97.51       61.56     29.52 o 
  12   0   0      122.86      141.28     31.53 o 
   2   1   0     8000.27     7433.21     45.58 o 
   4   1   0      193.76      190.83      9.56 o 
   6   1   0     1029.44     1052.49     24.41 o 
   8   1   0      983.05      990.73     23.37 o 
  10   1   0       66.21       30.91     19.67 o 
  12   1   0       29.14       48.95     21.41 o 
   0   2   0     2970.42     3422.56     21.15 o 
   2   2   0     7768.94     6987.39     70.80 o 
   4   2   0     3681.96     3399.21     39.21 o 
   6   2   0     4999.95     5016.70     88.42 o 
   8   2   0      682.86      693.33     26.57 o 
  10   2   0      601.43      707.09     24.51 o 
  12   2   0       20.38       18.25     31.88 o 
   2   3   0       50.05       53.09      5.82 o 
   4   3   0        0.39       -4.80      7.47 o 
   6   3   0      182.53      162.45     16.84 o 
   8   3   0      659.05      609.64     24.16 o 
  10   3   0        9.33       -3.48     29.22 o 
  12   3   0       87.66       94.76     34.45 o 
   0   4   0    17815.06    17311.69     43.16 o 
   2   4   0       69.01       45.18      6.38 o 
   4   4   0     5303.23     5300.67     26.86 o 
   6   4   0        0.10      -10.47     10.47 o 
   8   4   0       34.33       35.49     29.03 o 
  10   4   0        4.92       -1.97     29.87 o 
  12   4   0       25.88       37.16     31.97 o 
   2   5   0       42.25       31.66      6.50 o 
   4   5   0     1328.79     1353.57     18.98 o 
   6   5   0      938.75      943.47     20.43 o 
   8   5   0     1473.50     1535.21     40.82 o 
  10   5   0       87.13        7.91     29.83 o 
   0   6   0     5471.22     5194.42    120.84 o 
   2   6   0      102.03      113.76      6.62 o 
   4   6   0       40.33       34.34     14.20 o 
   6   6   0        0.03      -15.53     15.53 o 
   8   6   0      354.80      361.07     19.92 o 
  10   6   0        6.41      -31.28     31.28 o 
   2   7   0      356.76      336.80      8.90 o 
   4   7   0      198.05      195.43     15.02 o 
   6   7   0      221.32      220.26     17.63 o 
   8   7   0        6.12       -5.22     17.62 o 
  10   7   0      108.02       97.26     31.44 o 
   0   8   0     1812.38     2034.63     35.42 o 
   2   8   0        1.42       18.73     24.15 o 
   4   8   0        6.46       16.38     15.15 o 
   6   8   0      687.39      604.26     37.80 o 
   8   8   0      206.96      222.06     20.28 o 
   2   9   0       11.02       -0.16     15.64 o 
   4   9   0      595.16      600.10     31.61 o 
   6   9   0       99.58      103.65     26.19 o 
   8   9   0       18.70      -17.91     17.91 o 
   0  10   0       60.49       45.42     24.30 o 
   2  10   0      275.51      268.26     18.56 o 
   4  10   0        7.05       18.61     27.51 o 
   6  10   0       31.52       42.54     27.08 o 
   8  10   0      127.14       71.76     30.49 o 
   2  11   0       39.81        5.61     17.87 o 
   4  11   0        4.01      -21.50     28.63 o 
   6  11   0        1.34      -30.61     31.01 o 
   0  12   0      572.13      604.33     34.78 o 
   2  12   0      116.01      132.61     29.01 o 
   4  12   0        1.79      -21.26     32.53 o 
   6  12   0       15.04       25.71     33.71 o 
   2  13   0       70.47       42.14     30.96 o 
   4  13   0       17.08      -25.86     34.53 o 
   1   1   1      247.16      261.47      4.98 o 
   2   1   1    10893.66    10699.99     36.94 o 
   3   1   1     1421.21     1383.02     19.09 o 
   4   1   1       28.71       27.54      5.53 o 
   5   1   1     1829.49     1932.84     19.18 o 
   6   1   1        2.46       -2.35      5.96 o 
   7   1   1       53.93       49.93     10.99 o 
   8   1   1        0.07       -1.82     13.48 o 
   9   1   1        0.79       -3.39     13.02 o 
  10   1   1       71.13       56.94     14.44 o 
  11   1   1       27.34        5.60     15.15 o 
  12   1   1        1.52       10.76     28.79 o 
   0   2   1     1079.47     1232.05     21.55 o 
   1   2   1      325.78      370.83      5.58 o 
   2   2   1     7588.03     7797.13     41.14 o 
   3   2   1     1935.43     1931.49     13.17 o 
   4   2   1      407.45      376.76      6.88 o 
   5   2   1       86.96       69.81      6.51 o 
   6   2   1        0.09       -6.68      6.68 o 
   7   2   1      327.10      311.92     13.49 o 
   8   2   1      144.88      113.63     12.61 o 
   9   2   1        5.12      -12.86     12.86 o 
  10   2   1      200.98      150.37     14.97 o 
  11   2   1       27.14       29.61     17.94 o 
  12   2   1        4.61      -26.81     31.13 o 
   1   3   1     2293.92     2291.79     13.73 o 
   2   3   1      376.40      372.73      5.81 o 
   3   3   1      422.94      468.67      5.08 o 
   4   3   1      178.32      170.74      5.92 o 
   5   3   1       18.67        9.23      5.83 o 
   6   3   1       20.58       16.44      7.06 o 
   7   3   1       41.06       26.65      7.45 o 
   8   3   1        3.27      -10.28     14.31 o 
   9   3   1       46.34       16.99     12.72 o 
  10   3   1        8.19       -3.67     21.10 o 
  11   3   1        3.49       15.34     21.03 o 
  12   3   1       13.41      -23.52     23.52 o 
   0   4   1     2339.34     2460.73     53.53 o 
   1   4   1     1680.85     1792.14     12.25 o 
   2   4   1     3379.95     3331.63     35.76 o 
   3   4   1      166.81      147.13      3.83 o 
   4   4   1     1137.68     1091.35      6.03 o 
   5   4   1      354.89      328.06      7.45 o 
   6   4   1     1535.66     1538.56     11.71 o 
   7   4   1      457.00      416.78     11.99 o 
   8   4   1      535.90      485.01     22.91 o 
   9   4   1       27.30       -2.05     20.63 o 
  10   4   1        8.08      -12.08     21.67 o 
  11   4   1        1.88      -22.08     22.28 o 
  12   4   1       23.03       -4.79     36.08 o 
   1   5   1     2019.61     2117.21     24.28 o 
   2   5   1      444.86      488.63      6.61 o 
   3   5   1       60.28       58.35      5.07 o 
   4   5   1        0.72       -3.88      6.94 o 
   5   5   1      421.43      455.53     11.86 o 
   6   5   1      170.22      144.52     11.25 o 
   7   5   1      299.43      282.60     12.25 o 
   8   5   1        3.90      -18.65     20.30 o 
   9   5   1       98.96       57.88     21.17 o 
  10   5   1        3.55      -12.13     34.60 o 
  11   5   1        8.62      -22.48     22.48 o 
   0   6   1     3189.94     3075.10     36.65 o 
   1   6   1     1594.43     1611.74     22.80 o 
   2   6   1     1412.92     1426.33     11.13 o 
   3   6   1      928.69      947.44      9.16 o 
   4   6   1     2125.78     2052.70     27.45 o 
   5   6   1      297.19      273.25     11.61 o 
   6   6   1       70.38       58.47     11.35 o 
   7   6   1        3.07       -4.14     10.85 o 
   8   6   1      424.26      429.83     14.42 o 
   9   6   1       12.36       -3.06     20.70 o 
  10   6   1       90.56       69.12     29.26 o 
  11   6   1        1.19      -28.23     32.14 o 
   1   7   1      523.08      585.23      9.84 o 
   2   7   1      184.99      190.69      6.50 o 
   3   7   1       34.02       28.48      6.81 o 
   4   7   1       51.32       45.77     10.19 o 
   5   7   1      116.16       99.52     11.32 o 
   6   7   1        0.76        8.29     11.69 o 
   7   7   1        6.85       -8.82     12.02 o 
   8   7   1        2.41       -0.24     12.01 o 
   9   7   1        6.93      -11.68     20.58 o 
  10   7   1        6.19      -11.60     21.45 o 
   0   8   1     1499.23     1564.84     22.88 o 
   1   8   1      846.96      868.46     11.73 o 
   2   8   1      985.84     1008.56     20.52 o 
   3   8   1      731.28      734.14     20.20 o 
   4   8   1       27.66       30.26     10.55 o 
   5   8   1       80.07       83.39     11.54 o 
   6   8   1      570.90      568.27     15.07 o 
   7   8   1       44.04       35.05     12.33 o 
   8   8   1       35.86       25.86     13.32 o 
   9   8   1       25.27        1.08     29.49 o 
  10   8   1       75.73       78.17     23.00 o 
   1   9   1      336.29      348.09     12.62 o 
   2   9   1      274.14      260.73     11.87 o 
   3   9   1      184.08      164.12     19.20 o 
   4   9   1      124.03       90.85     18.35 o 
   5   9   1      139.35      147.84     18.76 o 
   6   9   1       29.82       36.91     24.22 o 
   7   9   1        0.64       -7.35     12.77 o 
   8   9   1       14.85       22.80     12.61 o 
   9   9   1        3.36       -6.16     18.84 o 
   0  10   1      525.00      580.45     41.44 o 
   1  10   1        3.97        5.44     11.72 o 
   2  10   1       10.03       15.62     11.99 o 
   3  10   1      287.17      318.10     21.23 o 
   4  10   1      117.51      155.45     20.19 o 
   5  10   1        2.84      -18.61     18.61 o 
   6  10   1       25.53       21.33     21.80 o 
   7  10   1        2.98       33.42     37.41 o 
   8  10   1       27.48       43.05     19.30 o 
   1  11   1      101.49       96.96     12.74 o 
   2  11   1        0.39       -8.64     12.25 o 
   3  11   1       46.56       28.17     20.47 o 
   4  11   1        4.23        1.42     20.66 o 
   5  11   1       75.38       82.68     20.62 o 
   6  11   1       19.34        4.90     19.88 o 
   7  11   1        1.47      -11.56     19.71 o 
   0  12   1       20.84       37.73     20.18 o 
   1  12   1        2.79       -1.07     22.22 o 
   2  12   1        0.01       -4.42     30.30 o 
   3  12   1        0.50      -20.10     20.10 o 
   4  12   1       19.49       12.20     19.75 o 
   5  12   1        4.48      -12.19     20.75 o 
   6  12   1        0.93       34.89     31.32 o 
   1  13   1        5.89       -9.33     14.08 o 
   2  13   1       26.27       12.77     21.38 o 
   3  13   1       14.53       34.71     23.00 o 
   4  13   1        7.90       11.12     22.65 o 
   2   0   2    11071.79    10851.11    136.47 o 
   3   0   2     9867.47     9644.99     27.80 o 
   4   0   2     8423.26     8311.54    197.50 o 
   5   0   2      769.66      816.82     17.09 o 
   6   0   2     1248.74      938.84    109.16 o 
   7   0   2      896.43      937.12     20.44 o 
   8   0   2      554.25      564.73     26.74 o 
   9   0   2       21.08       21.69     18.79 o 
  10   0   2      497.41      525.19     23.65 o 
  11   0   2      240.88      277.98     22.64 o 
  12   0   2       30.01       40.43     46.63 o 
   1   1   2      277.19      235.77      9.07 o 
   2   1   2    10995.27    10966.72     39.00 o 
   3   1   2     3502.71     3676.00     15.83 o 
   4   1   2       60.10       42.78      6.61 o 
   5   1   2      658.99      586.76      7.75 o 
   6   1   2      326.75      281.72      7.19 o 
   7   1   2       54.15       56.52     11.03 o 
   8   1   2       99.74       90.72     12.42 o 
   9   1   2       99.53      114.75     16.76 o 
  10   1   2       21.82       -9.73     14.00 o 
  11   1   2       10.17       10.11     14.22 o 
  12   1   2       29.02        7.35     19.77 o 
   0   2   2        6.31        2.01      5.75 o 
   1   2   2       22.39       30.84      4.27 o 
   2   2   2    33641.45    33910.49    203.07 o 
   3   2   2     4560.08     4506.47     18.68 o 
   4   2   2      321.12      276.54      6.84 o 
   5   2   2     1811.41     1748.42     16.12 o 
   6   2   2      857.21      790.63     14.36 o 
   7   2   2       57.88       51.37     10.94 o 
   8   2   2      225.25      249.13     15.52 o 
   9   2   2       38.53       20.13     14.50 o 
  10   2   2        8.16      -16.88     16.88 o 
  11   2   2        0.26        1.84     17.09 o 
  12   2   2      114.65      157.84     23.81 o 
   1   3   2     2971.81     2963.76     25.37 o 
   2   3   2     8457.25     8527.43     23.66 o 
   3   3   2     3587.67     3522.17     22.83 o 
   4   3   2      238.71      262.79      7.59 o 
   5   3   2       74.88       57.24      6.00 o 
   6   3   2      153.17      146.99      7.59 o 
   7   3   2       84.39       74.71      8.96 o 
   8   3   2      107.97       86.98     12.03 o 
   9   3   2      210.95      215.54     13.49 o 
  10   3   2       40.50       -1.32     26.68 o 
  11   3   2        0.01      -20.93     20.93 o 
  12   3   2       34.78       17.99     23.25 o 
   0   4   2      888.59     1121.21     14.26 o 
   1   4   2        2.32        1.78      3.94 o 
   2   4   2     2831.98     2737.87     12.55 o 
   3   4   2      838.04      796.64      9.93 o 
   4   4   2       33.01       14.89      3.99 o 
   5   4   2      656.06      621.83     12.78 o 
   6   4   2     1216.35     1244.08     11.05 o 
   7   4   2       17.25       13.26     10.50 o 
   8   4   2      209.54      217.68     20.91 o 
   9   4   2        1.20        2.96     20.62 o 
  10   4   2       25.93       24.32     22.19 o 
  11   4   2       40.31       26.06     21.97 o 
   1   5   2     1322.74     1486.88      9.14 o 
   2   5   2     1901.49     2012.57     16.52 o 
   3   5   2     5134.42     5440.87     22.39 o 
   4   5   2       21.47       12.95      7.49 o 
   5   5   2       72.64       68.67     10.16 o 
   6   5   2        1.18       -2.26     10.58 o 
   7   5   2        1.47       -0.47     11.18 o 
   8   5   2       48.72       32.70     20.26 o 
   9   5   2       27.26       -5.53     20.95 o 
  10   5   2       43.02       48.75     22.07 o 
  11   5   2        1.93       -4.10     22.56 o 
   0   6   2      140.81      170.17      5.17 o 
   1   6   2      451.83      462.44      6.13 o 
   2   6   2      279.76      227.17      5.65 o 
   3   6   2       31.49       34.20      6.45 o 
   4   6   2       10.06       -1.70      9.83 o 
   5   6   2        6.74        4.94     10.71 o 
   6   6   2        0.77      -11.37     11.37 o 
   7   6   2       18.68       12.08     11.73 o 
   8   6   2       40.13       15.64     12.26 o 
   9   6   2        6.78       -2.26     20.61 o 
  10   6   2       41.79       26.68     30.64 o 
  11   6   2       38.79       42.37     23.07 o 
   1   7   2      175.35      204.78      9.01 o 
   2   7   2      193.51      200.55      6.69 o 
   3   7   2      169.48      154.22      8.94 o 
   4   7   2      207.50      197.67     11.12 o 
   5   7   2       26.37       25.38     14.26 o 
   6   7   2     1064.11     1061.08     16.36 o 
   7   7   2       57.90       51.38     12.43 o 
   8   7   2        7.87        8.23     12.75 o 
   9   7   2       29.07       33.54     20.59 o 
  10   7   2       18.58       -4.85     21.45 o 
   0   8   2      284.60      261.53     16.25 o 
   1   8   2       11.61        7.95      8.68 o 
   2   8   2       11.43       13.29      8.40 o 
   3   8   2       27.16       27.49      9.81 o 
   4   8   2      184.23      182.21     11.37 o 
   5   8   2        4.40        3.66     16.99 o 
   6   8   2       35.16       41.77     12.52 o 
   7   8   2        7.02       11.05     12.54 o 
   8   8   2      161.49       88.64     16.23 o 
   9   8   2        0.00        0.36     20.50 o 
  10   8   2       17.07       20.63     24.69 o 
   1   9   2       64.07       51.27     11.24 o 
   2   9   2       89.69       93.43     11.37 o 
   3   9   2      231.21      255.58     14.75 o 
   4   9   2      285.25      303.63     20.46 o 
   5   9   2        0.62       19.42     30.29 o 
   6   9   2        9.20       -2.44     18.29 o 
   7   9   2       10.46       16.24     12.68 o 
   8   9   2        0.24       24.83     16.84 o 
   9   9   2        4.08       -3.65     30.08 o 
   0  10   2      232.29      217.02     19.02 o 
   1  10   2       92.06      103.27     17.92 o 
   2  10   2      232.10      233.35     12.86 o 
   3  10   2        1.06      -13.63     18.72 o 
   4  10   2      150.62      120.48     20.21 o 
   5  10   2       18.95        0.16     18.23 o 
   6  10   2        6.40       17.50     19.29 o 
   7  10   2        4.19       12.85     20.03 o 
   8  10   2       18.77      -17.80     17.80 o 
   1  11   2       43.46       21.08     13.70 o 
   2  11   2      131.34      132.68     15.53 o 
   3  11   2       85.40      111.78     20.64 o 
   4  11   2        2.67       29.31     19.55 o 
   5  11   2        0.07       23.52     21.08 o 
   6  11   2       11.79       20.96     26.48 o 
   7  11   2        3.95        7.46     20.65 o 
   0  12   2       10.68        5.08     19.32 o 
   1  12   2       14.21       35.75     13.47 o 
   2  12   2        7.77       -3.92     20.26 o 
   3  12   2        3.82      -14.40     20.15 o 
   4  12   2      167.80      163.97     22.72 o 
   5  12   2       20.64       11.01     28.18 o 
   6  12   2       15.72       14.22     61.37 o 
   1  13   2       10.88       -5.95     17.52 o 
   2  13   2       11.40       18.32     31.23 o 
   3  13   2       18.99       14.05     27.95 o 
   4  13   2       48.37       39.91     21.85 o 
   1   1   3     5336.05     5474.64     37.43 o 
   2   1   3    12168.45    11866.99     50.03 o 
   3   1   3      515.56      552.39      9.34 o 
   4   1   3        6.33       12.42      6.43 o 
   5   1   3     1678.44     1743.79     18.75 o 
   6   1   3       15.59        7.90      6.46 o 
   7   1   3      101.22       95.11     11.64 o 
   8   1   3       90.15       89.63     12.79 o 
   9   1   3       91.54      101.43     13.23 o 
  10   1   3       77.80       88.36     14.08 o 
  11   1   3       25.37       53.85     19.97 o 
  12   1   3       50.36       64.94     17.08 o 
   0   2   3    17642.49    18262.96     96.82 o 
   1   2   3     9515.82     9407.42     29.65 o 
   2   2   3        7.44        5.20      5.63 o 
   3   2   3     1777.31     1809.77     29.13 o 
   4   2   3       42.36       54.55      5.83 o 
   5   2   3      324.99      297.52      7.65 o 
   6   2   3     1351.73     1427.35     31.01 o 
   7   2   3       20.02       14.75     11.07 o 
   8   2   3        0.03       -3.31     11.84 o 
   9   2   3      246.24      247.10     14.01 o 
  10   2   3        5.77       12.50     13.63 o 
  11   2   3       18.16        1.93     21.55 o 
  12   2   3        4.91      109.67     63.87 o 
   1   3   3     4631.50     4691.29     25.64 o 
   2   3   3     2924.89     3026.70     14.12 o 
   3   3   3      750.40      837.72     13.09 o 
   4   3   3      437.62      469.43      7.59 o 
   5   3   3       75.50       71.19      6.32 o 
   6   3   3        0.08        1.04      7.37 o 
   7   3   3      224.81      228.11     10.09 o 
   8   3   3       12.15       11.30     11.79 o 
   9   3   3      119.10      108.60     12.80 o 
  10   3   3        3.30       12.10     20.90 o 
  11   3   3        0.11       87.21     30.26 o 
  12   3   3       27.64      119.35     55.85 o 
   0   4   3        6.33        5.72      5.65 o 
   1   4   3     1842.10     1816.83     13.61 o 
   2   4   3      884.77      915.80      8.96 o 
   3   4   3      498.29      510.71      5.25 o 
   4   4   3     5701.00     5698.79     50.43 o 
   5   4   3     1766.14     1725.37     15.74 o 
   6   4   3        9.30       17.81      7.53 o 
   7   4   3      189.99      202.05      9.97 o 
   8   4   3       78.88       70.47     20.40 o 
   9   4   3       17.99       11.31     19.96 o 
  10   4   3      250.89      295.06     23.63 o 
  11   4   3       54.80      182.72    119.11 o 
   1   5   3      564.45      616.92      7.06 o 
   2   5   3       32.43       34.80      4.51 o 
   3   5   3      316.27      292.00      8.94 o 
   4   5   3        1.44       -0.93      7.72 o 
   5   5   3        0.17        0.39     10.12 o 
   6   5   3      449.03      469.55     12.76 o 
   7   5   3       24.16       26.66     11.10 o 
   8   5   3      123.57      119.38     14.51 o 
   9   5   3       42.69       33.14     20.27 o 
  10   5   3       30.73       15.93     22.13 o 
  11   5   3        4.93       36.40     27.69 o 
   0   6   3      247.20      234.98      5.89 o 
   1   6   3      504.44      554.78      6.53 o 
   2   6   3     2290.73     2127.79     24.67 o 
   3   6   3      193.13      218.98      7.39 o 
   4   6   3      103.89       88.62      8.57 o 
   5   6   3     1885.81     1917.74     38.08 o 
   6   6   3     2130.97     2048.03     48.85 o 
   7   6   3       17.81       29.81     12.01 o 
   8   6   3       67.28       73.91     14.94 o 
   9   6   3       75.26       85.60     20.93 o 
  10   6   3        1.00        8.43     42.31 o 
  11   6   3       61.88       99.20     54.98 o 
   1   7   3      179.86      194.09     11.75 o 
   2   7   3        0.23        4.43      6.28 o 
   3   7   3       50.75       74.55      7.21 o 
   4   7   3       36.22       33.07     10.32 o 
   5   7   3      104.13       95.01     14.25 o 
   6   7   3        1.13       10.54     11.88 o 
   7   7   3      126.14      145.64     15.27 o 
   8   7   3       82.79       90.60     16.32 o 
   9   7   3        8.92       -0.09     40.58 o 
  10   7   3       28.77       49.94     23.83 o 
   0   8   3      291.40      286.12     16.90 o 
   1   8   3     1805.64     1923.14     29.20 o 
   2   8   3       30.29       33.89      8.83 o 
   3   8   3       18.10       42.25     12.66 o 
   4   8   3      796.63      745.94     19.57 o 
   5   8   3       53.03       41.90     14.07 o 
   6   8   3       24.86       25.28     12.23 o 
   7   8   3       69.45       88.76     12.82 o 
   8   8   3      163.31      164.47     14.38 o 
   9   8   3       73.64       87.32     21.25 o 
  10   8   3       19.02      -15.33     21.90 o 
   1   9   3       18.67       26.87      9.74 o 
   2   9   3      735.35      725.09     14.49 o 
   3   9   3      260.45      312.59     15.25 o 
   4   9   3       78.96       99.07     19.74 o 
   5   9   3       77.32       82.57     19.05 o 
   6   9   3        0.01       -4.67     17.99 o 
   7   9   3       26.63       58.26     15.80 o 
   8   9   3       24.76       29.47     26.74 o 
   9   9   3        1.40       69.89     27.25 o 
   0  10   3      558.29      538.43     20.38 o 
   1  10   3       57.56       92.60     12.41 o 
   2  10   3      826.58      886.63     16.05 o 
   3  10   3       52.80       45.15     18.98 o 
   4  10   3        9.76        8.77     19.59 o 
   5  10   3       39.78       54.71     19.20 o 
   6  10   3       20.14        1.93     20.19 o 
   7  10   3       19.26       33.51     19.78 o 
   8  10   3        1.64       38.06     24.73 o 
   1  11   3       88.84       82.43     12.65 o 
   2  11   3       37.03       50.91     22.62 o 
   3  11   3        0.01       -6.02     19.49 o 
   4  11   3        3.96       -8.36     28.09 o 
   5  11   3        0.73      -19.07     19.07 o 
   6  11   3       37.65       43.42     20.43 o 
   7  11   3       31.40       67.56     21.27 o 
   0  12   3        0.00       -6.31     23.78 o 
   1  12   3        2.66      -15.01     15.01 o 
   2  12   3       20.70       41.33     19.81 o 
   3  12   3       78.23      144.87     21.60 o 
   4  12   3       23.11       54.40     21.20 o 
   5  12   3       10.69       47.84     37.74 o 
   6  12   3       20.67       30.93     47.62 o 
   1  13   3       31.20       59.82     15.71 o 
   2  13   3      144.36      139.63     27.49 o 
   3  13   3       53.99       52.90     22.38 o 
   4  13   3        0.95       -7.03     27.99 o 
   0   0   4      857.05     1035.18     12.85 o 
   1   0   4    30157.42    29582.98    267.69 o 
   2   0   4     3117.19     3314.15     27.52 o 
   3   0   4     2780.28     2745.52     43.00 o 
   4   0   4      953.39      965.23     21.10 o 
   5   0   4     1221.74     1162.89     52.50 o 
   6   0   4      643.09      704.71     18.63 o 
   7   0   4      131.02      132.34     22.99 o 
   8   0   4       19.09       31.59     17.59 o 
   9   0   4      279.57      281.63     27.51 o 
  10   0   4      202.28      270.02     21.78 o 
  11   0   4       53.26       67.05     45.36 o 
  12   0   4       38.52       85.46     81.75 o 
   1   1   4       52.85       71.46      5.00 o 
   2   1   4        8.98       21.79      6.45 o 
   3   1   4      424.92      421.64     14.27 o 
   4   1   4      571.51      544.13     14.20 o 
   5   1   4       45.49       59.53      7.49 o 
   6   1   4      135.02      174.41     11.36 o 
   7   1   4      144.96      164.93     12.21 o 
   8   1   4        0.16       13.37     12.33 o 
   9   1   4        6.32       25.19     13.02 o 
  10   1   4       38.99       48.57     13.78 o 
  11   1   4        0.34       43.24     29.57 o 
  12   1   4        1.18        4.53     22.39 o 
   0   2   4    11866.75    12068.65     71.24 o 
   1   2   4     5145.83     4871.80     15.93 o 
   2   2   4      304.90      284.12      5.80 o 
   3   2   4      830.23      674.41      8.06 o 
   4   2   4     2793.94     2740.25     24.51 o 
   5   2   4     2759.48     2776.60     14.35 o 
   6   2   4       39.48       44.81     12.86 o 
   7   2   4      806.86      847.90     24.51 o 
   8   2   4      163.44      150.54     12.74 o 
   9   2   4      658.08      730.11     16.34 o 
  10   2   4        3.12       29.42     13.35 o 
  11   2   4        6.49       39.08     14.42 o 
  12   2   4       81.95      126.28     71.73 o 
   1   3   4      276.68      245.51      4.47 o 
   2   3   4      606.93      579.79      6.00 o 
   3   3   4     1788.36     1827.05     10.45 o 
   4   3   4     1332.48     1321.95      8.58 o 
   5   3   4      968.58     1028.52     20.90 o 
   6   3   4       40.91       26.31      7.61 o 
   7   3   4      141.51      141.88      9.94 o 
   8   3   4      363.64      368.25     21.33 o 
   9   3   4       14.76       30.09     12.44 o 
  10   3   4      108.55      183.40     22.03 o 
  11   3   4       83.95      151.46     36.56 o 
  12   3   4       37.30       18.06     59.61 o 
   0   4   4     1815.81     1742.26     13.11 o 
   1   4   4     5139.27     5108.18     25.90 o 
   2   4   4      437.17      518.83      6.44 o 
   3   4   4      262.48      264.84      5.93 o 
   4   4   4     1905.07     1826.16     17.13 o 
   5   4   4      316.46      269.65     11.01 o 
   6   4   4        8.80       11.58      7.56 o 
   7   4   4      299.91      323.51     10.67 o 
   8   4   4       18.10       12.58     19.79 o 
   9   4   4       85.63      131.37     50.10 o 
  10   4   4       43.35      102.49     21.97 o 
  11   4   4       16.05      115.45     84.45 o 
   1   5   4       24.04       33.09      4.11 o 
   2   5   4        9.45        2.39      3.80 o 
   3   5   4     2486.84     2602.34     11.18 o 
   4   5   4     1639.04     1724.30     24.24 o 
   5   5   4       33.45       38.08     10.55 o 
   6   5   4       17.29       29.42     11.11 o 
   7   5   4       59.56       45.93     16.79 o 
   8   5   4       57.55       39.04     14.39 o 
   9   5   4        2.69       26.24     20.34 o 
  10   5   4       54.05       75.95     24.64 o 
  11   5   4        0.72       -3.11     30.98 o 
   0   6   4      723.51      760.19     11.89 o 
   1   6   4      364.37      362.51      6.15 o 
   2   6   4      480.38      469.02      8.00 o 
   3   6   4        2.25        2.82      6.74 o 
   4   6   4       18.48       22.38      8.55 o 
   5   6   4       12.17       16.29     11.10 o 
   6   6   4        0.02        6.01     11.75 o 
   7   6   4        0.03       -3.80     11.66 o 
   8   6   4        5.66       33.14     14.53 o 
   9   6   4       79.33      131.98     21.39 o 
  10   6   4       11.38       29.22     39.90 o 
  11   6   4        0.78       14.82     23.18 o 
   1   7   4      494.80      576.95     14.62 o 
   2   7   4        0.69        1.23      6.50 o 
   3   7   4      492.85      470.97     15.70 o 
   4   7   4      354.77      347.13     12.13 o 
   5   7   4        0.62        8.73     11.40 o 
   6   7   4      109.26       94.40     17.82 o 
   7   7   4        0.15       18.73     12.27 o 
   8   7   4      124.13      115.60     13.87 o 
   9   7   4       44.87       86.87     21.22 o 
  10   7   4       26.13       45.10     46.22 o 
   0   8   4       96.91       98.92     15.85 o 
   1   8   4       89.52       90.48      9.54 o 
   2   8   4      244.50      214.61     12.11 o 
   3   8   4        0.18       10.34     12.97 o 
   4   8   4       87.12       62.06     14.19 o 
   5   8   4        0.65       -0.69     11.72 o 
   6   8   4       14.27       18.91     12.32 o 
   7   8   4       20.49       19.81     12.55 o 
   8   8   4        0.85        3.87     13.26 o 
   9   8   4        0.27       62.94     17.03 o 
  10   8   4       12.53       36.06     21.38 o 
   1   9   4        0.48        3.68      9.99 o 
   2   9   4        5.62        5.77      9.73 o 
   3   9   4      607.34      647.65     17.56 o 
   4   9   4      404.95      377.48     22.55 o 
   5   9   4       39.16       33.96     28.18 o 
   6   9   4       15.55       31.54     18.44 o 
   7   9   4       21.04       14.63     12.66 o 
   8   9   4        0.03      -13.00     13.00 o 
   9   9   4        7.85       -2.11     13.97 o 
   0  10   4      368.30      311.89     22.69 o 
   1  10   4        5.33       12.72     12.14 o 
   2  10   4       51.06       37.06     12.42 o 
   3  10   4      165.60      162.87     20.76 o 
   4  10   4       97.34      135.58     19.94 o 
   5  10   4        0.15       32.43     19.03 o 
   6  10   4      274.69      220.44     21.04 o 
   7  10   4       14.30       28.33     31.70 o 
   8  10   4        0.63        5.70     19.67 o 
   1  11   4        0.22       16.34     12.36 o 
   2  11   4      354.54      370.15     26.21 o 
   3  11   4        0.05      -15.57     20.54 o 
   4  11   4      140.64      147.07     20.47 o 
   5  11   4        4.21       16.00     24.79 o 
   6  11   4       16.94      -11.79     33.09 o 
   7  11   4        6.17        6.06     20.70 o 
   0  12   4       55.49       63.62     21.25 o 
   1  12   4       77.47       89.30     13.31 o 
   2  12   4        2.82       24.40     24.70 o 
   3  12   4       51.92       52.41     21.84 o 
   4  12   4       24.09       -6.81     23.14 o 
   5  12   4       16.47        0.71     29.72 o 
   6  12   4       18.84       56.42     29.97 o 
   1  13   4       26.40      -16.22     16.22 o 
   2  13   4        5.49        0.18     20.57 o 
   3  13   4       13.20       52.23     21.79 o 
   4  13   4        2.82       41.84     23.03 o 
   1   1   5    11419.24    10943.21     57.99 o 
   2   1   5     2575.77     2635.86     31.35 o 
   3   1   5     4940.22     4957.11     55.36 o 
   4   1   5      123.45      119.87      7.14 o 
   5   1   5       40.72       41.84      6.95 o 
   6   1   5      150.32      194.27     13.66 o 
   7   1   5       52.36       62.05     11.64 o 
   8   1   5       54.82       76.45     12.83 o 
   9   1   5       28.09       50.85     13.50 o 
  10   1   5        8.92       28.42     13.61 o 
  11   1   5       43.16       50.87     16.12 o 
  12   1   5       20.01       35.33     14.90 o 
   0   2   5        0.57       12.27      5.14 o 
   1   2   5     1212.94     1253.72     10.22 o 
   2   2   5     2258.60     2323.61     19.75 o 
   3   2   5     1305.62     1406.14     11.54 o 
   4   2   5     3369.73     3706.40     14.49 o 
   5   2   5       23.64       14.35      6.95 o 
   6   2   5       39.47       35.29      9.89 o 
   7   2   5       79.23       58.56     11.73 o 
   8   2   5       22.14       16.72     12.06 o 
   9   2   5      178.08      182.76     14.18 o 
  10   2   5        6.35       13.91     13.57 o 
  11   2   5        5.73       38.37     14.41 o 
  12   2   5        1.48       52.58     27.34 o 
   1   3   5      112.98      116.93      4.32 o 
   2   3   5      463.47      469.29      5.55 o 
   3   3   5     2465.75     2378.34     12.53 o 
   4   3   5        0.67        5.54      6.97 o 
   5   3   5      478.43      528.81     41.64 o 
   6   3   5       21.12       15.46      9.83 o 
   7   3   5      363.97      366.14     20.28 o 
   8   3   5       11.99        2.79     12.13 o 
   9   3   5      297.27      308.74     14.37 o 
  10   3   5       30.07       47.31     41.80 o 
  11   3   5        0.12       61.76     48.53 o 
   0   4   5     7024.80     7069.27     42.26 o 
   1   4   5     1082.75     1046.51     11.09 o 
   2   4   5     2019.82     2040.49     21.43 o 
   3   4   5     7735.95     7982.83     46.58 o 
   4   4   5      677.74      725.87     10.06 o 
   5   4   5       91.95       93.96      8.77 o 
   6   4   5       37.80       38.90      8.05 o 
   7   4   5     1315.33     1243.16     23.47 o 
   8   4   5        0.59        4.48     19.81 o 
   9   4   5       58.32       92.29     21.00 o 
  10   4   5        1.40       38.48     35.63 o 
  11   4   5        0.72      111.91    107.73 o 
   1   5   5      293.54      295.96      5.31 o 
   2   5   5      497.97      500.53      5.27 o 
   3   5   5     2593.82     2653.37     12.54 o 
   4   5   5      423.07      428.20     11.98 o 
   5   5   5       78.38       66.37     10.98 o 
   6   5   5      121.05      119.31     11.78 o 
   7   5   5      268.38      246.11     18.58 o 
   8   5   5        0.11        2.18     16.55 o 
   9   5   5       20.80       43.47     20.28 o 
  10   5   5       28.93      108.14     21.65 o 
  11   5   5        2.20       47.63     36.74 o 
   0   6   5       55.36       39.08      6.96 o 
   1   6   5     1775.78     1764.15     16.84 o 
   2   6   5       72.78       98.38      6.35 o 
   3   6   5      582.69      544.35     12.47 o 
   4   6   5        6.61        9.39      8.90 o 
   5   6   5      709.37      747.02     21.04 o 
   6   6   5      114.97       97.71     12.46 o 
   7   6   5      363.83      399.96     22.85 o 
   8   6   5      310.84      326.12     16.88 o 
   9   6   5      280.28      341.35     31.97 o 
  10   6   5       49.19       54.88     25.71 o 
  11   6   5       15.01       12.00     34.31 o 
   1   7   5        1.68       -6.08      7.81 o 
   2   7   5        0.01       -0.29      6.17 o 
   3   7   5        8.40        4.92      7.53 o 
   4   7   5      150.04      165.29     11.69 o 
   5   7   5       70.42       86.47     12.21 o 
   6   7   5      175.47      153.26     13.99 o 
   7   7   5       41.12       26.29     12.23 o 
   8   7   5        7.45       12.91     12.96 o 
   9   7   5       43.89       42.58     20.93 o 
  10   7   5        0.00        3.63     22.71 o 
   0   8   5      963.75      934.58     31.48 o 
   1   8   5      825.96      860.01     12.80 o 
   2   8   5       10.59        1.61      9.24 o 
   3   8   5      800.05      906.00     35.61 o 
   4   8   5      145.95      131.79     14.43 o 
   5   8   5        2.41        7.40     13.08 o 
   6   8   5       87.14       72.39     12.74 o 
   7   8   5      254.00      282.29     14.57 o 
   8   8   5        0.01        6.39     13.03 o 
   9   8   5       24.11       36.22     15.18 o 
   1   9   5      159.32      171.38     10.94 o 
   2   9   5       37.18       33.12     10.59 o 
   3   9   5      317.58      296.83     16.31 o 
   4   9   5        1.20       -2.74     18.59 o 
   5   9   5       16.59       26.61     18.64 o 
   6   9   5        0.32       12.73     20.51 o 
   7   9   5        0.51       -5.72     15.06 o 
   8   9   5        7.07        1.85     14.04 o 
   9   9   5        4.63       29.72     20.11 o 
   0  10   5       12.66        8.51     13.93 o 
   1  10   5      167.96      206.87     14.53 o 
   2  10   5       26.99       20.72     12.16 o 
   3  10   5       34.05       49.95     19.80 o 
   4  10   5        1.99       10.09     22.76 o 
   5  10   5      123.56      173.63     40.56 o 
   6  10   5       10.74       41.29     20.82 o 
   7  10   5       25.53       36.00     19.13 o 
   8  10   5       36.30       49.48     24.03 o 
   1  11   5       98.44      120.47     12.92 o 
   2  11   5        0.00       -5.97     15.36 o 
   3  11   5      173.02      182.54     21.27 o 
   4  11   5        0.93       19.52     19.93 o 
   5  11   5       19.39       14.06     38.95 o 
   6  11   5       30.12       29.51     34.36 o 
   7  11   5        0.00       22.27     40.61 o 
   0  12   5       83.65       62.80     19.38 o 
   1  12   5       63.97      123.08     17.56 o 
   2  12   5        0.91       13.38     16.42 o 
   3  12   5       35.95        6.18     28.78 o 
   4  12   5       45.81       82.61     21.29 o 
   5  12   5       15.70       34.88     24.18 o 
   1  13   5      125.00      174.29     17.83 o 
   2  13   5       46.55       72.80     21.59 o 
   3  13   5       58.12       42.50     23.95 o 
   0   0   6     4021.77     4380.69     96.74 o 
   1   0   6     2187.54     2006.34     18.20 o 
   2   0   6      935.45      797.73     14.99 o 
   3   0   6     1215.18     1144.88     18.85 o 
   4   0   6        9.22        9.31     12.30 o 
   5   0   6     2868.93     3040.26     68.05 o 
   6   0   6      344.19      369.10     15.19 o 
   7   0   6     2292.36     2349.30     28.71 o 
   8   0   6       46.03       34.43     18.18 o 
   9   0   6      738.06      764.54     38.85 o 
  10   0   6      142.42      195.79     22.85 o 
  11   0   6       76.16      118.84     36.79 o 
  12   0   6        3.69       18.81     20.74 o 
   1   1   6     1072.36     1123.42     13.96 o 
   2   1   6      725.73      730.81     18.21 o 
   3   1   6      532.70      573.73     10.15 o 
   4   1   6       15.81       21.61      7.45 o 
   5   1   6        2.28       -6.89      7.37 o 
   6   1   6      155.57      147.31     11.28 o 
   7   1   6        0.00        5.10     11.92 o 
   8   1   6       67.49       60.68     13.12 o 
   9   1   6        1.94      -11.68     13.59 o 
  10   1   6       27.53       17.89     14.24 o 
  11   1   6        3.01        3.87     14.61 o 
  12   1   6       18.75       26.62     15.53 o 
   0   2   6     6857.50     6444.34     89.58 o 
   1   2   6    11891.72    11817.84     33.12 o 
   2   2   6     5143.63     5256.25     43.79 o 
   3   2   6     4534.59     4441.91     43.19 o 
   4   2   6     1292.93     1330.09     22.31 o 
   5   2   6      462.58      430.78     11.64 o 
   6   2   6      133.84      111.18     14.79 o 
   7   2   6      240.36      227.90     13.02 o 
   8   2   6       48.09       34.69     12.88 o 
   9   2   6       20.73       -0.47     13.17 o 
  10   2   6       27.80        9.13     14.32 o 
  11   2   6      188.57      202.31     24.92 o 
   1   3   6     2402.16     2396.50      9.50 o 
   2   3   6       44.92       43.03      5.00 o 
   3   3   6     1592.73     1610.74     15.24 o 
   4   3   6        6.46        4.97      7.25 o 
   5   3   6      869.90      843.48     12.53 o 
   6   3   6       16.18       24.20     10.59 o 
   7   3   6        0.95       14.96      9.87 o 
   8   3   6      219.96      240.75     13.73 o 
   9   3   6        0.34       10.29     13.00 o 
  10   3   6       85.38       76.36     21.80 o 
  11   3   6       11.65      -13.64     21.68 o 
   0   4   6     1087.05     1155.27     10.00 o 
   1   4   6      809.01      956.60     12.55 o 
   2   4   6       32.69       37.61      4.99 o 
   3   4   6     3886.67     3832.62     13.65 o 
   4   4   6      279.75      278.69     11.90 o 
   5   4   6      725.80      764.76     19.18 o 
   6   4   6      162.16      181.35     10.02 o 
   7   4   6      611.07      649.76     14.75 o 
   8   4   6      186.52      154.71     21.21 o 
   9   4   6        0.12        5.44     20.78 o 
  10   4   6       57.44       67.42     22.15 o 
  11   4   6       55.04       76.69     23.78 o 
   1   5   6      430.28      482.37      7.17 o 
   2   5   6      678.14      773.23      6.33 o 
   3   5   6      241.81      253.17      6.32 o 
   4   5   6      276.95      233.48     16.21 o 
   5   5   6      175.02      191.98     11.91 o 
   6   5   6      167.57      136.10     12.33 o 
   7   5   6       69.53       63.40     12.23 o 
   8   5   6      137.09      131.31     15.53 o 
   9   5   6        2.75      -10.17     20.97 o 
  10   5   6        0.96      -11.61     26.09 o 
  11   5   6        0.42        7.79     22.27 o 
   0   6   6      579.02      546.53      8.81 o 
   1   6   6      163.13      156.86      5.33 o 
   2   6   6       66.05       57.90      6.24 o 
   3   6   6      107.81      109.80      8.02 o 
   4   6   6      564.44      556.48     16.58 o 
   5   6   6      152.06      133.32     12.37 o 
   6   6   6      295.35      310.39     13.85 o 
   7   6   6       17.66       26.75     12.41 o 
   8   6   6       53.14       60.74     16.79 o 
   9   6   6       24.41       57.98     20.58 o 
  10   6   6       11.82       30.83     22.22 o 
   1   7   6      142.98      142.07      7.25 o 
   2   7   6       27.19       34.75      7.35 o 
   3   7   6       22.18       20.31      7.83 o 
   4   7   6       28.99       47.26      9.72 o 
   5   7   6        1.63      -11.87     11.98 o 
   6   7   6       45.18       57.14     12.72 o 
   7   7   6        0.37       -1.08     13.15 o 
   8   7   6      226.92      212.73     14.23 o 
   9   7   6       96.23      103.79     21.90 o 
  10   7   6        7.66        3.11     21.45 o 
   0   8   6      577.18      574.65     30.10 o 
   1   8   6        0.82       -6.15      8.77 o 
   2   8   6       26.42       19.32      9.70 o 
   3   8   6        3.62        0.26     13.87 o 
   4   8   6        3.93       14.37     18.03 o 
   5   8   6      366.49      319.03     24.81 o 
   6   8   6       98.22       85.52     12.95 o 
   7   8   6       14.37       35.23     12.46 o 
   8   8   6        0.67       10.69     16.49 o 
   9   8   6       39.62       19.01     14.70 o 
   1   9   6       54.57       44.67     10.41 o 
   2   9   6       23.23       13.13     10.12 o 
   3   9   6       52.45       53.98     15.56 o 
   4   9   6      127.56      127.21     29.23 o 
   5   9   6       22.27       22.80     34.87 o 
   6   9   6       34.66       28.78     21.16 o 
   7   9   6       31.63       53.08     18.62 o 
   8   9   6       30.77       12.95     22.01 o 
   9   9   6        3.75       27.06     13.11 o 
   0  10   6      607.10      680.26     18.02 o 
   1  10   6      729.92      766.30     14.15 o 
   2  10   6      204.95      178.58     17.57 o 
   3  10   6        1.79        2.33     18.84 o 
   4  10   6       96.57       91.56     20.47 o 
   5  10   6        2.05        6.77     19.63 o 
   6  10   6       43.25       42.89     36.76 o 
   7  10   6        9.20       40.27     20.69 o 
   8  10   6        5.85       17.53     20.24 o 
   1  11   6        7.18        0.17     12.38 o 
   2  11   6      126.50       91.10     17.34 o 
   3  11   6       26.38       41.71     36.69 o 
   4  11   6      127.20      111.28     20.47 o 
   5  11   6       64.93      122.53     21.67 o 
   6  11   6        8.87       59.26     20.13 o 
   7  11   6        0.15       25.08     37.59 o 
   0  12   6       78.40       70.02     19.44 o 
   1  12   6       10.28       40.91     21.25 o 
   2  12   6        5.15      -12.98     18.92 o 
   3  12   6      102.74      106.64     31.46 o 
   4  12   6        0.01       20.49     59.40 o 
   5  12   6       51.65       50.26     61.40 o 
   1  13   6       55.54       39.09     24.90 o 
   2  13   6        4.14        0.70     19.75 o 
   3  13   6        0.72        2.10     41.16 o 
   1   1   7      411.69      413.77     10.56 o 
   2   1   7       71.63       69.77      5.76 o 
   3   1   7        8.79        7.76      9.32 o 
   4   1   7     2399.13     2474.21     23.75 o 
   5   1   7      117.01      128.27      8.37 o 
   6   1   7      427.80      439.17     11.57 o 
   7   1   7        1.06       -0.81     17.42 o 
   8   1   7        7.50        1.06     13.15 o 
   9   1   7       42.17       29.32     13.82 o 
  10   1   7       23.98       20.56     14.70 o 
  11   1   7       93.37      118.73     31.43 o 
   0   2   7      248.12      272.95      6.08 o 
   1   2   7     1683.14     1713.88     17.70 o 
   2   2   7       86.58      124.28      4.78 o 
   3   2   7       83.78       78.52      6.44 o 
   4   2   7        0.37        0.88      7.06 o 
   5   2   7      912.49      887.12     13.55 o 
   6   2   7      206.78      226.29     11.00 o 
   7   2   7      173.27      156.46     15.15 o 
   8   2   7       15.54        5.39     12.96 o 
   9   2   7        5.39      -12.32     13.65 o 
  10   2   7       26.01       15.76     14.22 o 
  11   2   7       21.71       19.09     17.11 o 
   1   3   7       36.02       45.80      4.74 o 
   2   3   7      266.68      282.41      5.66 o 
   3   3   7      715.58      758.00      9.23 o 
   4   3   7      223.83      234.07      8.10 o 
   5   3   7       10.99        7.13      7.84 o 
   6   3   7      155.41      172.48     12.56 o 
   7   3   7       38.94       45.83     14.43 o 
   8   3   7       25.10       22.34     12.78 o 
   9   3   7       56.57       52.27     15.75 o 
  10   3   7        7.14      -10.89     21.49 o 
  11   3   7       11.49        8.17     21.61 o 
   0   4   7     5690.92     5614.10     51.17 o 
   1   4   7      649.89      564.74      6.42 o 
   2   4   7      180.95      181.48      5.50 o 
   3   4   7     2200.08     2141.54     17.76 o 
   4   4   7     1122.73     1137.95     10.99 o 
   5   4   7      713.17      721.73     18.76 o 
   6   4   7      307.56      253.76     12.05 o 
   7   4   7       19.99       26.47     15.68 o 
   8   4   7       34.65       25.10     14.83 o 
   9   4   7       75.60       74.05     25.92 o 
  10   4   7        7.80        3.15     22.31 o 
  11   4   7       95.87       62.00     22.84 o 
   1   5   7      115.93      115.90      5.61 o 
   2   5   7      839.91      925.79      6.84 o 
   3   5   7       34.80       37.31      5.60 o 
   4   5   7        0.34        4.00     12.82 o 
   5   5   7       28.82       26.92     15.81 o 
   6   5   7       78.43       62.74     12.37 o 
   7   5   7      147.11      142.75     13.03 o 
   8   5   7        8.94        1.60     14.73 o 
   9   5   7      114.35      115.11     22.39 o 
  10   5   7       29.04       44.27     33.04 o 
  11   5   7        0.12        1.97     27.27 o 
   0   6   7      160.07      125.42      7.56 o 
   1   6   7     1376.70     1400.78     16.33 o 
   2   6   7        6.25        4.07      7.13 o 
   3   6   7      139.88      125.54      7.83 o 
   4   6   7      136.66      138.39     13.94 o 
   5   6   7     2519.35     2416.19     20.95 o 
   6   6   7      880.34      932.84     25.25 o 
   7   6   7       47.68       55.50     12.97 o 
   8   6   7      166.62      168.75     16.26 o 
   9   6   7       36.48       43.13     21.43 o 
  10   6   7        3.75      -22.48     22.48 o 
   1   7   7        0.00       -1.22      7.33 o 
   2   7   7       39.56       41.14      7.28 o 
   3   7   7       40.06       28.17      9.15 o 
   4   7   7       28.80       26.44     10.09 o 
   5   7   7        0.01        8.56     12.08 o 
   6   7   7        8.96        5.15     12.59 o 
   7   7   7       48.85       49.10     13.41 o 
   8   7   7       34.94       42.57     15.45 o 
   9   7   7        8.24       25.28     20.85 o 
  10   7   7        4.43       53.41     22.21 o 
   0   8   7     1193.98     1368.19     28.83 o 
   1   8   7      301.55      298.56      9.55 o 
   2   8   7       67.68       91.41     10.93 o 
   3   8   7      418.18      417.79     16.39 o 
   4   8   7      308.98      321.48     24.78 o 
   5   8   7      177.26      207.79     13.42 o 
   6   8   7      401.57      329.20     17.27 o 
   7   8   7       38.43       54.38     13.77 o 
   8   8   7        0.48       20.45     19.06 o 
   9   8   7        3.16       23.54     15.26 o 
   1   9   7        0.76       -1.24     10.80 o 
   2   9   7      531.59      528.12     13.13 o 
   3   9   7      151.21      122.32     15.49 o 
   4   9   7      249.24      210.10     20.83 o 
   5   9   7       26.04       31.73     18.07 o 
   6   9   7        1.70       13.28     19.44 o 
   7   9   7       13.45        8.52     15.79 o 
   8   9   7       12.83       44.54     13.17 o 
   0  10   7      190.07      130.71     15.07 o 
   1  10   7       13.18       14.44     11.06 o 
   2  10   7       33.27       81.67     13.30 o 
   3  10   7       90.44       97.41     16.96 o 
   4  10   7       99.73      104.61     21.38 o 
   5  10   7      192.83      185.80     21.41 o 
   6  10   7       49.22       63.98     53.86 o 
   7  10   7        2.66        0.92     19.52 o 
   1  11   7       97.99       69.52     17.56 o 
   2  11   7       86.74      119.17     17.12 o 
   3  11   7       47.59       78.00     23.94 o 
   4  11   7       12.54       19.28     36.83 o 
   5  11   7        0.46        5.00     20.91 o 
   6  11   7       19.09        9.08     19.38 o 
   0  12   7      231.69      252.55     23.03 o 
   1  12   7        4.59       18.18     22.88 o 
   2  12   7        4.38       42.13     17.29 o 
   3  12   7       16.43       65.44     21.40 o 
   4  12   7        1.09       32.10     24.56 o 
   5  12   7       10.47       28.13     28.89 o 
   1  13   7       66.51       -6.91     32.44 o 
   2  13   7        0.36        6.70     20.88 o 
   0   0   8       82.71       55.41     11.55 o 
   1   0   8     3687.41     3540.09     49.31 o 
   2   0   8     6443.20     6314.44     50.78 o 
   3   0   8     4785.94     5017.87     36.83 o 
   4   0   8       50.17       56.15     14.04 o 
   5   0   8     1780.82     1802.43     22.60 o 
   6   0   8      169.47      156.22     15.35 o 
   7   0   8        5.00        0.88     25.07 o 
   8   0   8      746.98      811.60     27.93 o 
   9   0   8       31.07       27.01     30.08 o 
  10   0   8        0.38        7.92     22.42 o 
  11   0   8       72.64       34.98     21.10 o 
   1   1   8     3439.00     3432.41     49.52 o 
   2   1   8       47.48       46.88      5.79 o 
   3   1   8      263.21      273.90     12.18 o 
   4   1   8      240.82      266.80     15.87 o 
   5   1   8        0.21        2.38      9.64 o 
   6   1   8        0.95        2.76      9.95 o 
   7   1   8       29.07        8.10     13.58 o 
   8   1   8        3.55       14.27     13.37 o 
   9   1   8       37.16       38.26     14.05 o 
  10   1   8      128.91      134.13     28.37 o 
  11   1   8       17.66       37.37     15.38 o 
   0   2   8      139.59      130.04      5.51 o 
   1   2   8      293.41      269.65      5.13 o 
   2   2   8     2687.68     2549.35     23.04 o 
   3   2   8      704.85      766.98      9.23 o 
   4   2   8       99.72       80.45      7.51 o 
   5   2   8     1820.42     1719.71     31.34 o 
   6   2   8        9.36       10.55     10.47 o 
   7   2   8      222.09      221.58     19.16 o 
   8   2   8      405.38      439.11     15.28 o 
   9   2   8      390.07      442.67     25.77 o 
  10   2   8        3.86       17.83     15.91 o 
  11   2   8        0.34        3.98     16.22 o 
   1   3   8      667.21      662.12      7.27 o 
   2   3   8       12.31       11.19      5.86 o 
   3   3   8      194.99      175.01      6.97 o 
   4   3   8      116.65      116.40      7.94 o 
   5   3   8      643.75      579.52     11.03 o 
   6   3   8      164.05      149.06     12.83 o 
   7   3   8        2.41       17.46     17.07 o 
   8   3   8        3.92       -6.51     12.48 o 
   9   3   8        2.76       15.33     15.57 o 
  10   3   8       87.67      129.04     22.35 o 
  11   3   8        3.04       18.75     33.86 o 
   0   4   8      625.15      641.16      8.30 o 
   1   4   8     2146.15     2227.10     15.18 o 
   2   4   8      166.13      147.23      5.78 o 
   3   4   8       14.35       18.44      6.74 o 
   4   4   8      345.18      373.93     10.26 o 
   5   4   8       62.39       47.89     10.71 o 
   6   4   8      320.37      348.39     14.37 o 
   7   4   8        3.22       20.21     20.04 o 
   8   4   8       88.64       67.76     17.79 o 
   9   4   8       47.34       70.09     22.00 o 
  10   4   8       12.56       27.78     22.79 o 
  11   4   8        2.45       30.68     22.79 o 
   1   5   8      116.43      114.61      5.47 o 
   2   5   8      990.30      975.98      7.47 o 
   3   5   8       71.94       83.66      6.08 o 
   4   5   8        0.00       -1.03     13.18 o 
   5   5   8       47.63       56.30     14.39 o 
   6   5   8       75.88       96.92     50.96 o 
   7   5   8        1.46       -9.00     12.31 o 
   8   5   8        1.86       -1.64     15.10 o 
   9   5   8        1.41        7.63     21.45 o 
  10   5   8        3.59       25.60     21.88 o 
   0   6   8      730.07      822.30     20.68 o 
   1   6   8       17.36       10.89      5.35 o 
   2   6   8      167.82      162.87      9.09 o 
   3   6   8       49.05       32.00      9.39 o 
   4   6   8      116.42      125.65     14.92 o 
   5   6   8      548.51      566.23     29.26 o 
   6   6   8       81.97       85.82     13.19 o 
   7   6   8      146.80      121.44     13.53 o 
   8   6   8       17.89        9.08     15.78 o 
   9   6   8        7.01       32.30     21.85 o 
  10   6   8       24.20       14.29     22.96 o 
   1   7   8     1349.41     1331.29     11.95 o 
   2   7   8        7.47       13.76      7.53 o 
   3   7   8       50.05       57.46     10.65 o 
   4   7   8      530.92      541.51     17.02 o 
   5   7   8      182.12      165.45     13.12 o 
   6   7   8       26.84        4.55     12.52 o 
   7   7   8      200.68      190.82     21.62 o 
   8   7   8        0.52       19.89     16.42 o 
   9   7   8       94.54       85.57     21.97 o 
  10   7   8       15.13      -17.49     22.39 o 
   0   8   8      193.44      182.59     12.71 o 
   1   8   8      278.00      225.23      9.75 o 
   2   8   8        0.18       -7.87      9.55 o 
   3   8   8       51.63       16.96     14.90 o 
   4   8   8        0.26        4.26     14.39 o 
   5   8   8        5.22       13.10     12.33 o 
   6   8   8        4.49       13.38     12.85 o 
   7   8   8       88.25       62.72     13.81 o 
   8   8   8       22.86       29.32     13.63 o 
   9   8   8        0.01      -15.97     15.97 o 
   1   9   8      156.75      137.87     11.72 o 
   2   9   8      244.89      229.88     12.15 o 
   3   9   8       13.80       16.13     14.99 o 
   4   9   8        1.29       -1.98     20.09 o 
   5   9   8       63.29       60.99     20.19 o 
   6   9   8        5.60        5.70     19.91 o 
   7   9   8        1.34       26.24     16.12 o 
   8   9   8        2.45      -11.89     11.89 o 
   0  10   8        0.75      -14.82     14.82 o 
   1  10   8        0.43       -6.97     10.21 o 
   2  10   8       87.90       95.53     18.83 o 
   3  10   8      175.86      140.47     16.43 o 
   4  10   8       16.13       36.08     41.54 o 
   5  10   8       75.04      128.34     21.76 o 
   6  10   8       57.32       56.23     32.85 o 
   7  10   8       20.28       35.70     20.41 o 
   1  11   8       98.97       95.89     12.58 o 
   2  11   8        0.99        8.12     12.83 o 
   3  11   8      110.44       92.23     21.45 o 
   4  11   8       58.93       46.99     45.63 o 
   5  11   8       77.07      117.12     22.58 o 
   6  11   8        6.70       57.82     20.68 o 
   0  12   8        7.12      -15.64     26.19 o 
   1  12   8       89.67       79.13     11.93 o 
   2  12   8        0.03        5.84     16.94 o 
   3  12   8       44.04       41.63     21.34 o 
   4  12   8       13.77      -15.21     21.38 o 
   1  13   8       20.94        3.29     17.88 o 
   1   1   9      552.53      530.46     26.28 o 
   2   1   9      107.07      102.40      5.90 o 
   3   1   9      470.77      449.01     11.45 o 
   4   1   9      621.27      718.16     15.29 o 
   5   1   9        1.32       11.92     10.14 o 
   6   1   9       43.52       36.35     10.60 o 
   7   1   9      334.62      310.72     17.23 o 
   8   1   9       53.15       59.33     19.98 o 
   9   1   9       18.71        9.53     14.27 o 
  10   1   9        0.01        8.34     17.10 o 
  11   1   9       32.57       11.31     17.29 o 
   0   2   9     3029.29     3054.05     24.98 o 
   1   2   9      214.24      200.99      8.45 o 
   2   2   9      258.19      253.76      5.76 o 
   3   2   9      217.04      195.01      7.01 o 
   4   2   9        1.01       -3.90      7.40 o 
   5   2   9      193.05      185.29     14.56 o 
   6   2   9      143.09      138.29     11.48 o 
   7   2   9        6.27       20.88     18.52 o 
   8   2   9      340.61      350.99     35.33 o 
   9   2   9      103.45      118.05     20.56 o 
  10   2   9        5.93       25.32     15.90 o 
  11   2   9        4.12       18.95     17.43 o 
   1   3   9      666.55      683.61      8.05 o 
   2   3   9       31.89       47.66      6.07 o 
   3   3   9      326.94      315.97      7.60 o 
   4   3   9      208.04      178.98      8.34 o 
   5   3   9        0.66       -3.52      9.10 o 
   6   3   9      198.84      167.91     12.68 o 
   7   3   9        0.00        3.86     17.84 o 
   8   3   9      173.27      232.48     17.03 o 
   9   3   9       28.43       26.76     15.91 o 
  10   3   9       25.14       24.57     22.14 o 
  11   3   9        3.14       41.54     22.72 o 
   0   4   9      112.43      115.77      6.97 o 
   1   4   9     1285.13     1245.70     11.29 o 
   2   4   9      327.82      291.01      6.23 o 
   3   4   9      405.75      366.49      8.07 o 
   4   4   9       20.30        8.19      7.78 o 
   5   4   9      110.36       97.96     11.47 o 
   6   4   9     1372.62     1391.52     33.86 o 
   7   4   9      409.81      388.52     32.43 o 
   8   4   9        5.39        2.16     21.03 o 
   9   4   9        6.32      -18.24     21.53 o 
  10   4   9        8.30       -1.05     22.83 o 
  11   4   9        0.17       35.79     33.17 o 
   1   5   9       30.05       40.95      4.96 o 
   2   5   9      180.52      190.40      6.54 o 
   3   5   9      183.57      189.67     11.50 o 
   4   5   9       29.18       17.35     14.19 o 
   5   5   9       30.13       -3.34     14.14 o 
   6   5   9       55.56       43.35     25.39 o 
   7   5   9        1.22        3.45     15.51 o 
   8   5   9       49.82       54.92     15.91 o 
   9   5   9        9.45       44.34     21.90 o 
  10   5   9        1.59       41.15     22.28 o 
   0   6   9        3.37       -3.22      6.73 o 
   1   6   9      267.95      209.36      9.87 o 
   2   6   9     1261.15     1328.71     20.61 o 
   3   6   9      703.78      667.66     13.93 o 
   4   6   9      509.31      574.45     17.56 o 
   5   6   9        4.67        8.06     14.96 o 
   6   6   9        0.40        4.42     12.75 o 
   7   6   9       25.30       30.33     13.08 o 
   8   6   9       51.34       61.00     15.97 o 
   9   6   9      141.78      168.38     69.45 o 
  10   6   9       18.17       20.22     36.48 o 
   1   7   9      131.09      129.19     12.72 o 
   2   7   9       18.11       12.48      9.28 o 
   3   7   9       34.01       14.47     12.17 o 
   4   7   9       54.08       44.66     13.13 o 
   5   7   9       10.49       -4.34     15.14 o 
   6   7   9        7.04        7.70     13.04 o 
   7   7   9      177.99      130.81     14.39 o 
   8   7   9        0.58       -8.20     16.40 o 
   9   7   9       10.51       14.25     14.50 o 
   0   8   9      897.94      961.73     16.83 o 
   1   8   9      138.67      137.82     10.73 o 
   2   8   9      163.41      196.79     12.52 o 
   3   8   9      194.92      145.27     13.97 o 
   4   8   9       30.56       15.62     15.09 o 
   5   8   9        3.61       -3.61     12.84 o 
   6   8   9      181.02      216.80     14.85 o 
   7   8   9      215.67      170.88     17.14 o 
   8   8   9      111.17      102.87     41.33 o 
   9   8   9        1.45       31.88     18.82 o 
   1   9   9       89.42       80.20      9.84 o 
   2   9   9      192.61      171.22     12.21 o 
   3   9   9      123.54      149.47     16.88 o 
   4   9   9      111.89      104.43     21.22 o 
   5   9   9       14.55       12.63     20.62 o 
   6   9   9       76.34       99.71     21.92 o 
   7   9   9       13.13       -0.97     16.73 o 
   8   9   9       50.71       37.86     17.66 o 
   0  10   9      227.67      277.98     16.99 o 
   1  10   9       25.09       11.11     10.39 o 
   2  10   9      110.32      127.36     14.20 o 
   3  10   9        6.64        2.03     16.73 o 
   4  10   9        0.25        7.33     20.61 o 
   5  10   9       42.49       36.35     21.49 o 
   6  10   9       25.73       59.01     42.95 o 
   7  10   9       30.92       35.72     40.00 o 
   1  11   9       44.34       32.08     11.13 o 
   2  11   9       15.97        7.69     22.54 o 
   3  11   9       15.14       26.51     21.29 o 
   4  11   9       62.11      110.87     22.17 o 
   5  11   9        1.10       27.95     46.87 o 
   6  11   9        9.87        0.80     27.30 o 
   0  12   9      119.15      149.62     34.18 o 
   1  12   9        0.10        1.31     25.54 o 
   2  12   9      138.23      117.97     23.74 o 
   3  12   9        0.07       41.32     22.58 o 
   4  12   9        4.48       53.21     23.20 o 
   0   0  10    10353.98    10945.00     63.05 o 
   1   0  10     1699.44     1764.21     46.21 o 
   2   0  10      249.29      260.29     13.09 o 
   3   0  10        0.10      -11.72     16.10 o 
   4   0  10     1224.40     1168.80     30.84 o 
   5   0  10        0.32       -5.43     15.26 o 
   6   0  10     1229.62     1229.96     34.66 o 
   7   0  10     1212.89     1253.32     36.88 o 
   8   0  10       10.68       11.84     28.38 o 
   9   0  10       11.03       36.45     20.30 o 
  10   0  10      216.51      254.31     23.13 o 
  11   0  10        0.82       37.86     27.04 o 
   1   1  10     1347.80     1473.94     11.22 o 
   2   1  10       40.28       36.57      5.02 o 
   3   1  10        1.02        8.43      7.08 o 
   4   1  10      430.22      444.66     19.23 o 
   5   1  10       90.42       75.19     11.24 o 
   6   1  10      149.45      169.35     11.83 o 
   7   1  10      341.84      310.84     15.76 o 
   8   1  10       46.63       68.60     20.60 o 
   9   1  10       58.88       79.23     17.19 o 
  10   1  10       23.59       35.67     14.87 o 
  11   1  10        0.01      -12.32     15.33 o 
   0   2  10      416.50      341.33     13.27 o 
   1   2  10      239.74      223.14     10.69 o 
   2   2  10     2829.74     2688.14     45.01 o 
   3   2  10     1133.66     1111.86     32.15 o 
   4   2  10      420.49      435.95     10.01 o 
   5   2  10       99.80      118.15     11.24 o 
   6   2  10      633.42      699.92     28.56 o 
   7   2  10      167.15      176.72     15.40 o 
   8   2  10        8.22       -5.86     19.62 o 
   9   2  10       64.26       81.10     14.53 o 
  10   2  10       93.79      109.40     15.53 o 
  11   2  10        2.16      -17.33     17.33 o 
   1   3  10       92.01       74.20      5.11 o 
   2   3  10      159.19      158.86      6.38 o 
   3   3  10      183.26      174.79      7.36 o 
   4   3  10      127.35      126.63      8.80 o 
   5   3  10      366.43      383.43     12.95 o 
   6   3  10       50.46       27.92     11.77 o 
   7   3  10        9.09       27.53     14.88 o 
   8   3  10       55.05       53.17     16.41 o 
   9   3  10       81.86       53.11     16.67 o 
  10   3  10        8.71      -16.49     21.83 o 
  11   3  10        0.88        5.71     27.61 o 
   0   4  10     1806.02     1847.31     15.15 o 
   1   4  10      117.01      127.00      5.06 o 
   2   4  10       70.11       60.05      5.38 o 
   3   4  10       37.53       31.85      8.00 o 
   4   4  10      692.08      746.60     16.52 o 
   5   4  10       29.86       22.77     11.53 o 
   6   4  10       58.71       64.00     12.35 o 
   7   4  10       27.61       37.76     30.16 o 
   8   4  10      164.95      222.33     22.36 o 
   9   4  10        1.09      -21.88     21.88 o 
  10   4  10       11.03       11.53     33.38 o 
   1   5  10      176.17      155.40      7.37 o 
   2   5  10       44.12       33.32      6.77 o 
   3   5  10      233.19      183.87     10.41 o 
   4   5  10       12.71       -4.92     11.74 o 
   5   5  10      223.17      159.22     16.54 o 
   6   5  10      181.89      176.75     16.03 o 
   7   5  10        0.16      -18.32     18.32 o 
   8   5  10      108.15      114.76     16.89 o 
   9   5  10       86.51       57.52     43.57 o 
  10   5  10        3.46      -22.60     22.60 o 
   0   6  10       65.70       45.59      8.54 o 
   1   6  10        1.06        7.66      8.49 o 
   2   6  10      717.64      739.11     19.34 o 
   3   6  10      208.59      198.46     15.53 o 
   4   6  10       50.46       33.45     15.19 o 
   5   6  10       11.12       18.27     15.40 o 
   6   6  10       75.09       81.74     18.95 o 
   7   6  10       73.44       62.58     14.06 o 
   8   6  10        0.21       20.17     16.30 o 
   9   6  10       46.06       51.07     22.83 o 
  10   6  10        3.75       38.92     22.41 o 
   1   7  10      931.79      965.39     12.26 o 
   2   7  10       79.41       82.78     10.06 o 
   3   7  10       77.06       64.59     15.23 o 
   4   7  10      153.50      139.32     16.01 o 
   5   7  10      106.14      123.44     15.92 o 
   6   7  10       83.13       51.26     13.12 o 
   7   7  10       94.14       71.43     14.44 o 
   8   7  10       28.31       31.38     16.68 o 
   9   7  10       15.46       20.84     15.31 o 
   0   8  10      463.61      465.44     27.20 o 
   1   8  10       92.47       70.77      9.20 o 
   2   8  10       89.71       88.78     10.90 o 
   3   8  10        0.14        4.08     13.77 o 
   4   8  10       16.72        9.10     15.01 o 
   5   8  10      214.57      182.41     18.80 o 
   6   8  10       71.65       50.31     13.94 o 
   7   8  10        4.22       25.55     13.77 o 
   8   8  10        6.53        6.34     16.14 o 
   1   9  10        0.21       -5.41      9.59 o 
   2   9  10       84.70       86.32     13.58 o 
   3   9  10      133.63      127.35     17.32 o 
   4   9  10       37.99       23.75     20.64 o 
   5   9  10        3.09       -8.55     20.33 o 
   6   9  10      136.43      113.83     22.07 o 
   7   9  10       22.32        6.59     21.44 o 
   8   9  10        5.90       12.90     15.81 o 
   0  10  10        6.19        8.52     34.77 o 
   1  10  10       16.27        2.81     15.41 o 
   2  10  10      127.28      132.47     25.20 o 
   3  10  10       63.13       46.57     21.25 o 
   4  10  10       16.70       -4.21     21.60 o 
   5  10  10       25.70       17.70     21.47 o 
   6  10  10       11.64      -20.12     20.83 o 
   1  11  10        0.02       -9.74     17.19 o 
   2  11  10       39.88       31.27     19.54 o 
   3  11  10        0.19      -18.32     21.30 o 
   4  11  10        2.49      -21.34     21.34 o 
   5  11  10       10.70        6.87     43.87 o 
   0  12  10       96.98      118.93     16.93 o 
   1  12  10       78.09        0.38     17.70 o 
   2  12  10       20.65       14.57     16.58 o 
   3  12  10       10.80       10.25     30.77 o 
   1   1  11     1135.65     1125.24     15.63 o 
   2   1  11      632.59      637.81     13.61 o 
   3   1  11     1758.28     1737.16     17.65 o 
   4   1  11      205.92      186.76     12.74 o 
   5   1  11      140.27      152.28     12.20 o 
   6   1  11       37.46       53.30     12.00 o 
   7   1  11      134.08      130.90     16.02 o 
   8   1  11       33.76       32.78     20.68 o 
   9   1  11       64.03       56.55     17.40 o 
  10   1  11        5.74       -7.70     15.04 o 
  11   1  11        0.02       19.24     15.57 o 
   0   2  11        5.04        7.79     12.00 o 
   1   2  11       78.56       72.37      9.81 o 
   2   2  11      362.30      301.50      8.91 o 
   3   2  11        0.94       -9.74     10.43 o 
   4   2  11      492.73      482.56     22.51 o 
   5   2  11      632.14      614.70     21.02 o 
   6   2  11        0.06       -4.39     14.44 o 
   7   2  11       46.82       54.94     15.52 o 
   8   2  11       46.36       21.53     15.26 o 
   9   2  11       17.95       22.22     18.10 o 
  10   2  11        0.61      -17.50     17.63 o 
   1   3  11      334.07      343.90      9.84 o 
   2   3  11       50.94       37.95     10.90 o 
   3   3  11      507.98      512.48     15.52 o 
   4   3  11      443.26      448.49     20.51 o 
   5   3  11        0.07       -7.53     11.85 o 
   6   3  11        0.04       -1.78     12.21 o 
   7   3  11       36.93       33.95     21.04 o 
   8   3  11       11.06        8.86     21.70 o 
   9   3  11        4.31      -10.44     20.99 o 
  10   3  11       16.17       13.53     32.52 o 
   0   4  11       84.27       78.62     12.55 o 
   1   4  11       29.57       26.46      8.23 o 
   2   4  11      623.15      599.80     14.16 o 
   3   4  11        8.20       17.79     10.02 o 
   4   4  11      461.47      469.35     15.23 o 
   5   4  11        0.86      -12.04     12.04 o 
   6   4  11      110.80      111.29     12.78 o 
   7   4  11      286.90      317.79     21.84 o 
   8   4  11       78.97       91.48     22.55 o 
   9   4  11       15.17       -5.49     22.14 o 
  10   4  11       12.87       18.89     23.22 o 
   1   5  11       54.78       47.71      8.05 o 
   2   5  11       13.98       18.69     10.09 o 
   3   5  11        6.31       10.21     10.05 o 
   4   5  11        0.02      -12.45     12.45 o 
   5   5  11       79.02       66.54     16.21 o 
   6   5  11        6.96      -11.52     15.13 o 
   7   5  11       15.68       50.59     29.95 o 
   8   5  11       21.56       11.64     21.49 o 
   9   5  11        2.26       -0.17     29.23 o 
  10   5  11        6.39       34.50     23.32 o 
   0   6  11      696.12      764.37     25.63 o 
   1   6  11      885.82      834.59     11.09 o 
   2   6  11      321.03      321.59     11.77 o 
   3   6  11       39.92       42.45     15.00 o 
   4   6  11      346.66      335.08     17.36 o 
   5   6  11       26.95       -0.11     15.19 o 
   6   6  11      104.98      132.43     17.31 o 
   7   6  11       37.29       35.52     15.59 o 
   8   6  11       62.26       48.11     16.67 o 
   9   6  11        0.53      -22.09     22.09 o 
   1   7  11       26.87       28.63      9.68 o 
   2   7  11       39.96       41.72     13.63 o 
   3   7  11        1.47      -11.64     15.49 o 
   4   7  11        3.08       -6.84     15.36 o 
   5   7  11       22.62       26.69     16.20 o 
   6   7  11       13.79       35.23     16.15 o 
   7   7  11        3.51        8.29     13.98 o 
   8   7  11        2.74       14.99     21.02 o 
   9   7  11        4.89       -9.13     16.68 o 
   0   8  11      180.75      177.45     16.23 o 
   1   8  11      102.58      118.13     11.25 o 
   2   8  11       16.63       44.41     13.66 o 
   3   8  11        4.90      -20.18     20.18 o 
   4   8  11      629.50      635.06     32.28 o 
   5   8  11      158.58      135.38     17.19 o 
   6   8  11       37.99       73.61     14.05 o 
   7   8  11        6.74       17.54     13.70 o 
   8   8  11        1.65       -5.04     23.28 o 
   1   9  11        7.12        9.28     10.06 o 
   2   9  11       22.72       29.97     12.66 o 
   3   9  11       11.20       -2.63     14.61 o 
   4   9  11        4.44       -5.69     20.48 o 
   5   9  11        0.04      -20.16     20.16 o 
   6   9  11       84.99       76.76     31.56 o 
   7   9  11        0.12        8.97     24.59 o 
   0  10  11       79.69      115.24     21.79 o 
   1  10  11        5.39       -7.49      9.91 o 
   2  10  11        7.65       39.96     14.14 o 
   3  10  11        0.34        9.26     18.35 o 
   4  10  11      156.31      185.57     24.14 o 
   5  10  11        9.68        9.15     20.80 o 
   6  10  11       21.89       46.52     64.13 o 
   1  11  11        0.01       17.68     12.79 o 
   2  11  11        5.38       30.56     17.77 o 
   3  11  11        0.21       51.67     30.55 o 
   4  11  11       42.00       21.35     27.31 o 
   5  11  11        0.00      -14.24     22.76 o 
   0  12  11       33.11       90.71     77.53 o 
   1  12  11        0.04       16.90     15.79 o 
   2  12  11        2.97       39.41     23.13 o 
   0   0  12     1960.30     1992.85     37.29 o 
   1   0  12      594.44      554.30     19.46 o 
   2   0  12     2175.19     2310.83     37.48 o 
   3   0  12        4.11        5.84     17.72 o 
   4   0  12     1083.13     1069.08     25.87 o 
   5   0  12      942.68      843.65     73.37 o 
   6   0  12       36.70        7.56     17.53 o 
   7   0  12      669.30      647.09     34.67 o 
   8   0  12       78.28      107.33     30.40 o 
   9   0  12       20.99       29.05     30.35 o 
  10   0  12       61.16       33.56     21.42 o 
   1   1  12      258.29      252.74     10.77 o 
   2   1  12      121.85      119.03      8.65 o 
   3   1  12        0.73       -0.71      9.37 o 
   4   1  12      191.25      214.39     13.69 o 
   5   1  12        1.31        0.41     12.04 o 
   6   1  12       20.70       16.43     15.13 o 
   7   1  12       14.43       18.51     15.22 o 
   8   1  12        0.00       -6.57     20.46 o 
   9   1  12      104.36       81.17     22.24 o 
  10   1  12        0.67       16.25     17.32 o 
   0   2  12       49.36       37.78     12.97 o 
   1   2  12       26.81       23.25     10.05 o 
   2   2  12      140.42      146.19     10.64 o 
   3   2  12      138.08      112.48     12.45 o 
   4   2  12      803.00      851.58     25.04 o 
   5   2  12        9.18       -2.86     14.97 o 
   6   2  12      548.60      612.74     18.39 o 
   7   2  12        0.30       -4.84     15.57 o 
   8   2  12      348.18      361.20     17.62 o 
   9   2  12       10.57       30.44     17.26 o 
  10   2  12        0.04       -1.01     16.60 o 
   1   3  12        0.13        8.44      9.07 o 
   2   3  12       45.26       46.45     11.51 o 
   3   3  12       75.38       59.04     13.88 o 
   4   3  12       97.38       89.34     12.64 o 
   5   3  12      416.50      378.96     16.71 o 
   6   3  12       42.50       29.27     16.28 o 
   7   3  12      232.94      233.73     17.04 o 
   8   3  12        0.99      -15.63     15.63 o 
   9   3  12        0.25       17.81     22.03 o 
  10   3  12       14.16       43.05     22.66 o 
   0   4  12      122.49      137.22     13.51 o 
   1   4  12        4.28       10.91      9.25 o 
   2   4  12      604.33      638.82     17.09 o 
   3   4  12      155.26      168.34     11.46 o 
   4   4  12      431.49      456.28     16.11 o 
   5   4  12        0.02        7.90     12.93 o 
   6   4  12        4.37      -12.65     12.83 o 
   7   4  12      106.33      117.41     46.05 o 
   8   4  12        2.83       -5.60     31.22 o 
   9   4  12       29.58       62.81     22.82 o 
  10   4  12       10.20       29.16     33.58 o 
   1   5  12     1470.08     1440.69     14.58 o 
   2   5  12      342.11      338.06     11.98 o 
   3   5  12      379.52      455.06     19.57 o 
   4   5  12      195.34      192.69     13.59 o 
   5   5  12        5.84       16.50     15.85 o 
   6   5  12        3.61       19.70     15.69 o 
   7   5  12       76.98       53.74     21.11 o 
   8   5  12        0.23      -20.97     20.97 o 
   9   5  12       10.73       -4.48     26.59 o 
   0   6  12        4.32       20.83     10.80 o 
   1   6  12      356.13      343.12     10.14 o 
   2   6  12        2.89       26.75     12.57 o 
   3   6  12       11.31       18.26     15.49 o 
   4   6  12       95.43      106.91     28.78 o 
   5   6  12        3.64       -8.17     15.87 o 
   6   6  12        3.83       -6.23     16.64 o 
   7   6  12       89.82       80.49     37.87 o 
   8   6  12       25.78       34.47     21.72 o 
   9   6  12        3.71        0.86     22.24 o 
   1   7  12       28.21       26.20      9.87 o 
   2   7  12      141.44      141.60     17.85 o 
   3   7  12       43.39       39.26     15.98 o 
   4   7  12       59.31       51.77     16.44 o 
   5   7  12        9.75       18.96     16.47 o 
   6   7  12       10.63       23.55     20.19 o 
   7   7  12        0.63       18.28     13.85 o 
   8   7  12        0.15        9.65     16.56 o 
   0   8  12       39.80       60.81     15.92 o 
   1   8  12       34.42       12.65     10.94 o 
   2   8  12      147.05      129.34     17.22 o 
   3   8  12       46.42       48.43     15.75 o 
   4   8  12       53.45       27.34     15.96 o 
   5   8  12       18.91       30.66     19.62 o 
   6   8  12       16.23        7.27     13.87 o 
   7   8  12        1.46      -14.55     14.55 o 
   8   8  12        0.63       51.19     20.72 o 
   1   9  12      160.26      136.24     10.10 o 
   2   9  12        0.00       -9.74     12.62 o 
   3   9  12       99.14       91.69     19.13 o 
   4   9  12        2.21       24.33     19.62 o 
   5   9  12       28.30       36.36     21.79 o 
   6   9  12       13.49       21.20     21.96 o 
   7   9  12       15.95       23.62     16.07 o 
   0  10  12        6.79      -20.95     20.95 o 
   1  10  12        0.05        4.94     13.53 o 
   2  10  12       20.40      -13.23     18.00 o 
   3  10  12       40.65       29.89     17.03 o 
   4  10  12        0.86       31.44     20.69 o 
   5  10  12        0.51       32.47     21.69 o 
   6  10  12       73.48       54.73     64.26 o 
   1  11  12        1.23       -1.57     11.43 o 
   2  11  12        3.96      -13.17     14.90 o 
   3  11  12        0.64       -7.96     25.09 o 
   4  11  12       13.44       20.04     22.48 o 
   0  12  12       13.43        4.17     20.07 o 
   1  12  12        0.70       10.81     23.69 o 
   1   1  13       11.36       11.36     10.47 o 
   2   1  13      464.15      470.61     10.31 o 
   3   1  13      287.33      261.95     17.68 o 
   4   1  13      267.52      251.98     16.78 o 
   5   1  13      363.18      348.37     24.17 o 
   6   1  13        0.01      -14.66     15.38 o 
   7   1  13       45.37       41.80     15.18 o 
   8   1  13       18.26       -5.78     20.64 o 
   9   1  13        6.21        7.74     22.05 o 
  10   1  13        8.50        8.33     15.65 o 
   0   2  13      109.17      106.58     13.99 o 
   1   2  13       48.19       45.53     10.73 o 
   2   2  13      287.12      270.57     13.19 o 
   3   2  13       24.99       24.47     12.77 o 
   4   2  13       36.27       36.38     12.95 o 
   5   2  13        0.12        6.32     15.40 o 
   6   2  13      416.01      397.60     22.37 o 
   7   2  13      140.44      127.99     16.71 o 
   8   2  13        0.35       -5.54     15.49 o 
   9   2  13        0.63        4.20     21.64 o 
  10   2  13        1.29        7.30     15.20 o 
   1   3  13      294.21      248.79     11.67 o 
   2   3  13        7.57        8.22     10.60 o 
   3   3  13       21.51       21.09     11.33 o 
   4   3  13       13.54        9.76     12.98 o 
   5   3  13       64.55       75.45     16.17 o 
   6   3  13        0.19       -0.07     15.44 o 
   7   3  13       91.45       75.34     18.61 o 
   8   3  13        0.10       24.68     25.83 o 
   9   3  13        2.35       64.94     32.18 o 
  10   3  13        0.05        9.25     34.68 o 
   0   4  13      702.46      680.90     16.84 o 
   1   4  13       21.44       21.67      9.65 o 
   2   4  13       71.14       48.76     10.26 o 
   3   4  13      866.72      852.31     16.02 o 
   4   4  13      782.18      775.25     16.23 o 
   5   4  13      412.93      473.75     43.19 o 
   6   4  13        0.12        5.43     19.88 o 
   7   4  13      130.27      126.28     21.73 o 
   8   4  13      134.11      118.94     36.56 o 
   9   4  13        3.43        7.69     25.02 o 
   1   5  13      400.66      398.98     10.56 o 
   2   5  13       32.85       37.10      9.51 o 
   3   5  13      164.35      167.16     11.93 o 
   4   5  13       17.67       10.76     13.14 o 
   5   5  13       59.32       52.94     16.62 o 
   6   5  13        4.41       28.12     16.15 o 
   7   5  13        4.99       22.93     22.86 o 
   8   5  13        3.76       34.54     32.99 o 
   9   5  13        1.17        8.85     23.21 o 
   0   6  13      244.02      219.42     12.99 o 
   1   6  13      334.90      347.90     13.77 o 
   2   6  13      622.80      618.01     14.17 o 
   3   6  13       10.70       19.66     15.92 o 
   4   6  13        2.98       -3.91     20.30 o 
   5   6  13       33.35       42.49     19.80 o 
   6   6  13      192.01      173.65     17.55 o 
   7   6  13       19.21        2.26     20.51 o 
   8   6  13        2.43       13.68     21.60 o 
   9   6  13        1.62       38.39     23.72 o 
   1   7  13       48.50       45.05     11.02 o 
   2   7  13       83.94       76.17     12.49 o 
   3   7  13       10.17       -3.14     17.00 o 
   4   7  13       11.26        0.22     16.23 o 
   5   7  13       26.87       19.85     16.91 o 
   6   7  13        6.37      -16.32     17.01 o 
   7   7  13        1.25       26.32     14.57 o 
   8   7  13        0.00      -11.43     16.55 o 
   0   8  13      100.94       95.40     16.45 o 
   1   8  13        4.87       22.22     11.38 o 
   2   8  13       69.79       56.25     16.72 o 
   3   8  13        3.12      -16.00     16.00 o 
   4   8  13       94.29       70.12     17.20 o 
   5   8  13       30.48       27.88     17.28 o 
   6   8  13       61.24       66.45     17.14 o 
   7   8  13       61.02       88.74     15.42 o 
   1   9  13        4.34       12.65     10.38 o 
   2   9  13        0.20       22.80     14.71 o 
   3   9  13        2.20       35.41     21.73 o 
   4   9  13       25.74      -11.33     18.02 o 
   5   9  13        7.64       43.15     20.92 o 
   6   9  13        7.01       13.84     27.79 o 
   0  10  13       20.02       59.72     16.61 o 
   1  10  13       87.28      114.34     13.07 o 
   2  10  13      185.60      211.41     19.82 o 
   3  10  13       14.60        5.76     18.27 o 
   4  10  13       19.57       -9.05     22.37 o 
   5  10  13        0.01       12.23     23.24 o 
   1  11  13        3.21      105.28     35.03 o 
   2  11  13        0.02       34.52     18.64 o 
   3  11  13       19.65       12.23     22.63 o 
   0   0  14       13.27       28.48     27.59 o 
   1   0  14      165.80      184.30     14.07 o 
   2   0  14       37.62       30.53     12.76 o 
   3   0  14      240.61      216.49     13.92 o 
   4   0  14      627.25      648.71     23.91 o 
   5   0  14       46.32       46.32     18.73 o 
   6   0  14      510.10      470.65     22.12 o 
   7   0  14        3.97       31.49     29.68 o 
   8   0  14       72.87       17.80     31.88 o 
   9   0  14       60.75       93.92     32.45 o 
  10   0  14        3.98       14.36     34.05 o 
   1   1  14       66.25       60.47     11.18 o 
   2   1  14       22.45       18.85     10.89 o 
   3   1  14       11.59       12.56     11.11 o 
   4   1  14        1.16       -8.74     13.87 o 
   5   1  14        0.13        7.09     16.16 o 
   6   1  14       25.73        1.15     16.25 o 
   7   1  14       23.91       13.11     15.66 o 
   8   1  14        5.48       11.88     21.48 o 
   9   1  14        1.21       37.33     33.59 o 
  10   1  14        2.22      -15.08     15.08 o 
   0   2  14      891.04     1070.00     18.84 o 
   1   2  14      160.52      149.00     11.57 o 
   2   2  14     1009.64     1007.42     19.00 o 
   3   2  14        1.83      -10.33     11.30 o 
   4   2  14       37.30       29.59     13.58 o 
   5   2  14      605.36      632.84     32.76 o 
   6   2  14       52.32       74.04     16.75 o 
   7   2  14        0.33       -7.27     31.09 o 
   8   2  14       15.75       33.87     24.94 o 
   9   2  14       30.86       39.44     25.71 o 
   1   3  14        4.47        7.89     11.05 o 
   2   3  14      175.16      167.48     12.52 o 
   3   3  14      227.82      217.34     12.93 o 
   4   3  14       81.43       62.94     13.55 o 
   5   3  14        6.55       -5.96     16.03 o 
   6   3  14        0.66       23.31     16.01 o 
   7   3  14        0.95        5.33     16.78 o 
   8   3  14        1.84       10.80     21.35 o 
   9   3  14       23.69        3.60     33.67 o 
   0   4  14      270.18      276.15     15.85 o 
   1   4  14      143.81      166.68     11.83 o 
   2   4  14       76.17      100.59     10.87 o 
   3   4  14        6.53       19.13     13.31 o 
   4   4  14      134.65      134.41     13.79 o 
   5   4  14       73.30       77.57     15.91 o 
   6   4  14      165.69      158.19     26.82 o 
   7   4  14        5.28       41.53     20.61 o 
   8   4  14       24.29       86.39     57.99 o 
   9   4  14       10.98      -13.07     22.91 o 
   1   5  14       22.54       37.35      9.78 o 
   2   5  14       73.05       63.72     10.62 o 
   3   5  14        2.67        6.13     12.81 o 
   4   5  14       52.54       42.77     15.56 o 
   5   5  14       88.90      122.48     17.01 o 
   6   5  14       31.64       40.47     16.61 o 
   7   5  14       27.87       -4.08     35.41 o 
   8   5  14        2.26       20.34     32.78 o 
   9   5  14        2.50       -1.51     30.17 o 
   0   6  14        2.88        9.07     12.45 o 
   1   6  14       66.74       61.54     10.21 o 
   2   6  14       34.28       29.04     11.91 o 
   3   6  14       16.81       23.70     16.19 o 
   4   6  14       16.03       24.26     16.87 o 
   5   6  14       15.90       39.18     16.96 o 
   6   6  14        0.01       26.27     16.45 o 
   7   6  14        1.23        2.61     21.08 o 
   8   6  14        5.58       27.14     22.52 o 
   1   7  14        1.81       11.22     11.32 o 
   2   7  14        4.17       -6.88     12.07 o 
   3   7  14       19.24       36.34     22.21 o 
   4   7  14       10.11        8.59     16.63 o 
   5   7  14       23.25       38.42     16.99 o 
   6   7  14       22.65       43.16     17.59 o 
   7   7  14        0.29      -13.16     20.01 o 
   0   8  14       91.04       79.73     17.58 o 
   1   8  14       18.74       11.62     14.29 o 
   2   8  14        0.87      -11.59     16.60 o 
   3   8  14        5.93        8.31     16.55 o 
   4   8  14       18.83       26.83     16.82 o 
   5   8  14       60.25      122.17     27.34 o 
   6   8  14        9.48       32.96     27.17 o 
   7   8  14        0.06       26.52     13.82 o 
   1   9  14       13.25       64.03     12.98 o 
   2   9  14        9.59        0.19     17.57 o 
   3   9  14        2.35      -17.88     17.88 o 
   4   9  14        4.58       69.01     21.38 o 
   5   9  14       47.91       28.10     22.83 o 
   6   9  14        0.21       73.79     32.49 o 
   0  10  14      108.60      106.23     15.92 o 
   1  10  14        2.17       11.13     11.93 o 
   2  10  14        0.28        8.81     17.94 o 
   3  10  14        0.11       12.42     25.81 o 
   4  10  14      116.75      122.81     65.24 o 
   1  11  14        0.97       19.67     12.32 o 
   2  11  14        0.57      -18.52     28.11 o 
   1   1  15       42.93       47.78     11.68 o 
   2   1  15       34.99       20.15     11.20 o 
   3   1  15      117.14      110.71     12.27 o 
   4   1  15      242.25      249.85     15.42 o 
   5   1  15      546.46      533.81     26.79 o 
   6   1  15        4.13       36.74     16.63 o 
   7   1  15       44.27       37.62     17.33 o 
   8   1  15       95.93      122.51     45.02 o 
   9   1  15       34.68       15.84     22.80 o 
   0   2  15        0.29        4.16     19.08 o 
   1   2  15       62.34       53.60     11.87 o 
   2   2  15       28.10       19.79     11.62 o 
   3   2  15       13.41       22.14     11.46 o 
   4   2  15      165.44      167.75     18.05 o 
   5   2  15        0.27      -11.23     16.36 o 
   6   2  15       81.34       85.77     17.17 o 
   7   2  15       72.65       58.05     16.85 o 
   8   2  15        0.60        0.24     21.77 o 
   9   2  15       12.21      -18.72     23.25 o 
   1   3  15       30.63       22.47     11.54 o 
   2   3  15        2.76        8.98     11.89 o 
   3   3  15       30.63       24.80     11.03 o 
   4   3  15      122.14      113.94     15.49 o 
   5   3  15      199.15      170.39     17.68 o 
   6   3  15       16.01       -6.24     16.57 o 
   7   3  15       46.76       57.06     17.05 o 
   8   3  15        3.82       -2.03     16.22 o 
   9   3  15        3.52      -29.93     33.55 o 
   0   4  15     1047.84     1073.78     20.42 o 
   1   4  15       13.08        8.10     11.58 o 
   2   4  15       10.91        0.98     11.03 o 
   3   4  15      876.18      872.23     23.21 o 
   4   4  15        0.20        1.13     13.78 o 
   5   4  15       17.79       20.48     16.20 o 
   6   4  15       26.42        1.79     21.22 o 
   7   4  15        0.29        8.95     31.50 o 
   8   4  15       16.60       -3.98     20.16 o 
   9   4  15        6.18       10.72     34.55 o 
   1   5  15      400.11      367.69     11.28 o 
   2   5  15        5.34        2.90     11.99 o 
   3   5  15        2.17        0.04     12.17 o 
   4   5  15       33.51        6.21     16.04 o 
   5   5  15       60.74       73.16     37.73 o 
   6   5  15        5.05        8.67     22.06 o 
   7   5  15        0.24       48.85     21.88 o 
   8   5  15        4.21      -20.86     20.86 o 
   0   6  15      113.25      115.37     13.71 o 
   1   6  15        3.80        9.54     10.71 o 
   2   6  15       38.30       36.98     13.65 o 
   3   6  15       79.83       59.89     17.20 o 
   4   6  15      157.15      158.78     22.15 o 
   5   6  15      104.55      149.16     22.08 o 
   6   6  15       15.32       33.40     17.43 o 
   7   6  15       23.79      101.30     37.10 o 
   8   6  15       24.64        8.89     34.19 o 
   1   7  15        0.03       -1.50     12.45 o 
   2   7  15        7.73        8.39     12.50 o 
   3   7  15        0.15      -14.59     14.59 o 
   4   7  15       28.03       13.81     17.71 o 
   5   7  15        3.83       -1.60     17.54 o 
   6   7  15       27.16       45.51     18.33 o 
   7   7  15       17.59      -20.55     27.76 o 
   0   8  15        8.98       49.20     20.12 o 
   1   8  15       31.38       41.88     13.02 o 
   2   8  15       26.62       20.34     17.35 o 
   3   8  15      121.12      172.73     18.52 o 
   4   8  15        1.57       19.77     17.11 o 
   5   8  15        4.34       37.82     22.37 o 
   6   8  15       11.54       34.00     23.04 o 
   1   9  15       27.87       10.55     13.34 o 
   2   9  15       15.73       35.08     22.59 o 
   3   9  15        5.99       22.25     17.81 o 
   4   9  15        8.72       27.22     17.62 o 
   5   9  15       32.07       39.38     22.75 o 
   0  10  15       30.18       -6.40     14.63 o 
   1  10  15       12.19       48.42     16.23 o 
   2  10  15        0.57      -16.10     22.39 o 
   3  10  15       14.09       78.17     19.02 o 
   0   0  16      598.91      628.47     35.52 o 
   1   0  16        2.87        3.33     20.96 o 
   2   0  16      186.06      163.66     26.83 o 
   3   0  16     1026.97     1064.17     81.98 o 
   4   0  16      398.92      369.01     45.63 o 
   5   0  16       91.62       84.14     21.12 o 
   6   0  16        0.46       22.66     19.24 o 
   7   0  16       33.15       -2.47     31.37 o 
   8   0  16      120.21      198.51     35.24 o 
   9   0  16        1.87      -23.15     32.19 o 
   1   1  16       97.14      102.81     12.29 o 
   2   1  16        0.41        9.30     11.73 o 
   3   1  16       86.99       88.01     12.40 o 
   4   1  16       29.36       23.11     14.87 o 
   5   1  16       90.46       80.17     17.29 o 
   6   1  16       74.67       82.11     17.60 o 
   7   1  16       16.32       22.17     19.47 o 
   8   1  16        4.42      -15.15     23.43 o 
   9   1  16       12.46       15.79     23.72 o 
   0   2  16      182.41      179.97     27.67 o 
   1   2  16      228.01      244.72     13.22 o 
   2   2  16      314.96      308.11     13.46 o 
   3   2  16        1.99       -0.53     12.22 o 
   4   2  16        6.25       -6.08     12.09 o 
   5   2  16      176.01      240.97     25.16 o 
   6   2  16        0.22      -17.00     17.00 o 
   7   2  16       42.96       50.94     21.94 o 
   8   2  16        1.42        1.22     42.02 o 
   9   2  16        3.63       38.32     33.83 o 
   1   3  16       23.09       15.00     12.25 o 
   2   3  16      612.46      598.60     18.54 o 
   3   3  16        0.09      -13.37     13.37 o 
   4   3  16        7.55        7.56     14.14 o 
   5   3  16       81.11       74.72     17.43 o 
   6   3  16       13.26       27.07     18.78 o 
   7   3  16       25.67       16.45     29.04 o 
   8   3  16        0.58       32.16     23.96 o 
   0   4  16       22.20       42.18     16.16 o 
   1   4  16       27.60       40.41     12.17 o 
   2   4  16       65.19       29.27     11.43 o 
   3   4  16      306.39      346.69     13.44 o 
   4   4  16      145.20      147.75     14.96 o 
   5   4  16        1.08       29.34     16.31 o 
   6   4  16       54.45       54.90     26.37 o 
   7   4  16        8.31        8.99     22.37 o 
   8   4  16        1.15       31.19     34.09 o 
   1   5  16       12.10       27.75     11.01 o 
   2   5  16       18.26       10.98     12.19 o 
   3   5  16        4.67       22.31     15.21 o 
   4   5  16       31.87       32.95     21.71 o 
   5   5  16      202.07      229.76     22.68 o 
   6   5  16       11.24       37.40     32.61 o 
   7   5  16        9.44       45.44     53.41 o 
   8   5  16        6.70      104.59     52.12 o 
   0   6  16        0.48        6.22     13.46 o 
   1   6  16       24.17       16.21     15.72 o 
   2   6  16       62.54       76.29     14.34 o 
   3   6  16      236.62      291.59     18.45 o 
   4   6  16        6.35        0.21     23.91 o 
   5   6  16        4.47      -15.28     33.23 o 
   6   6  16       12.27      -20.92     26.73 o 
   7   6  16       16.21       -4.94     26.27 o 
   1   7  16        2.55        1.75     14.21 o 
   2   7  16        3.57       31.14     14.40 o 
   3   7  16       12.55        9.30     16.58 o 
   4   7  16       32.22        9.07     21.55 o 
   5   7  16       10.15       24.52     30.09 o 
   6   7  16        7.66      -27.44     32.11 o 
   0   8  16        6.55      -29.15     29.15 o 
   1   8  16        1.28       53.16     35.12 o 
   2   8  16       30.69       43.49     22.39 o 
   3   8  16        9.54       17.68     21.34 o 
   4   8  16       19.78      -21.97     21.97 o 
   5   8  16        0.00      -15.34     18.32 o 
   1   9  16        3.75      142.74     31.41 o 
   2   9  16        1.83       15.65     25.43 o 
   3   9  16        1.66       -4.15     18.01 o 
   4   9  16        4.63       58.86     32.70 o 
   0  10  16       12.14       83.52     19.91 o 
   1  10  16       16.08       68.98     22.35 o 
   2  10  16       75.07       90.70     27.50 o 
   1   1  17        8.38        7.67     15.20 o 
   2   1  17       35.80       20.33     12.28 o 
   3   1  17       91.42       79.47     15.36 o 
   4   1  17       29.03       24.68     15.45 o 
   5   1  17       23.59       26.73     17.48 o 
   6   1  17       82.50       50.48     17.75 o 
   7   1  17        4.38        6.87     17.13 o 
   8   1  17        6.62       16.81     34.86 o 
   0   2  17        2.09        9.83     20.80 o 
   1   2  17        5.43       19.41     12.66 o 
   2   2  17       10.43       19.13     12.69 o 
   3   2  17       89.83       84.17     12.67 o 
   4   2  17       85.29       78.74     14.25 o 
   5   2  17       66.04      129.02     25.75 o 
   6   2  17       16.19        6.21     23.40 o 
   7   2  17        0.37        0.39     26.45 o 
   8   2  17        0.36       18.18     68.43 o 
   1   3  17       17.61       17.35     12.76 o 
   2   3  17        7.25       21.46     12.59 o 
   3   3  17       18.67       11.73     11.66 o 
   4   3  17        1.07      -12.98     12.98 o 
   5   3  17        1.28       32.58     22.50 o 
   6   3  17        2.59        7.01     16.70 o 
   7   3  17       15.84      -17.04     17.04 o 
   8   3  17        2.14       28.09     34.23 o 
   0   4  17       41.09       86.52     16.82 o 
   1   4  17      191.70      185.84     17.91 o 
   2   4  17      333.10      320.36     16.63 o 
   3   4  17        5.97        1.83     11.59 o 
   4   4  17        1.61      -12.89     12.89 o 
   5   4  17        7.41        6.58     17.12 o 
   6   4  17        0.72       13.46     21.88 o 
   7   4  17       22.11       56.90     22.44 o 
   8   4  17        4.37       57.10     21.76 o 
   1   5  17       92.58      107.61     11.71 o 
   2   5  17       34.32       34.61     11.53 o 
   3   5  17        4.32      -14.43     14.43 o 
   4   5  17        8.92      -14.36     14.36 o 
   5   5  17        0.68       10.29     31.96 o 
   6   5  17        0.01       41.83     32.60 o 
   7   5  17        4.02       -4.59     21.44 o 
   0   6  17        2.27       37.91     14.10 o 
   1   6  17      133.48      159.30     13.20 o 
   2   6  17        5.12        1.93     15.86 o 
   3   6  17        0.53       12.52     30.15 o 
   4   6  17       10.77      -30.91     30.91 o 
   5   6  17       45.91       61.87     32.33 o 
   6   6  17        5.67       24.33     32.63 o 
   1   7  17       28.95       17.11     20.47 o 
   2   7  17       11.03       23.93     24.64 o 
   3   7  17        5.04      -14.03     37.67 o 
   4   7  17        2.47       11.96     28.63 o 
   5   7  17        3.07       44.69     28.17 o 
   6   7  17        3.21       35.64     25.59 o 
   0   8  17       28.67       15.63     47.25 o 
   1   8  17       30.72       49.54     17.84 o 
   2   8  17       12.53       -7.82     33.40 o 
   3   8  17       35.65      -21.78     23.22 o 
   4   8  17       18.89      -15.25     16.80 o 
   5   8  17       45.75       82.20     27.51 o 
   1   9  17        0.05       28.31     48.13 o 
   2   9  17        2.96       19.44     23.61 o 
   3   9  17       12.75       10.94     29.87 o 
   0   0  18       20.28       18.30     30.08 o 
   1   0  18       65.74       71.00     22.35 o 
   2   0  18        0.26       14.20     21.20 o 
   3   0  18        0.15        2.49     21.91 o 
   4   0  18       12.17       17.27     21.48 o 
   5   0  18       60.18       38.66     24.19 o 
   6   0  18        9.81       21.55     20.86 o 
   7   0  18      403.05      430.07     38.06 o 
   8   0  18       76.27       73.48     34.59 o 
   1   1  18       83.14       59.84     15.88 o 
   2   1  18        0.26       16.67     12.57 o 
   3   1  18       28.70       64.87     15.54 o 
   4   1  18       84.36       88.33     15.84 o 
   5   1  18       13.67       40.77     17.68 o 
   6   1  18       28.18       65.20     23.78 o 
   7   1  18       18.54        6.65     23.95 o 
   8   1  18       20.85       34.85     43.08 o 
   0   2  18        9.83      -13.69     21.82 o 
   1   2  18      281.43      353.15     14.58 o 
   2   2  18       13.59        6.35     12.78 o 
   3   2  18       69.15       64.42     13.00 o 
   4   2  18       28.27       12.14     13.69 o 
   5   2  18       17.45       -4.12     22.32 o 
   6   2  18       38.87       37.36     21.40 o 
   7   2  18       32.35       17.45     23.65 o 
   8   2  18       17.21        1.14     26.64 o 
   1   3  18      274.22      319.55     14.53 o 
   2   3  18       74.91       77.43     19.06 o 
   3   3  18        6.05       14.03     12.76 o 
   4   3  18       55.64       13.58     15.02 o 
   5   3  18        0.54       -2.29     13.11 o 
   6   3  18        0.00       44.59     24.87 o 
   7   3  18        3.87        8.70     19.26 o 
   0   4  18        0.10       26.87     20.82 o 
   1   4  18       26.15       53.84     12.85 o 
   2   4  18        1.21      -11.70     11.70 o 
   3   4  18        1.09       -8.55     15.38 o 
   4   4  18       20.22        1.08     13.26 o 
   5   4  18        9.79       -9.89     17.39 o 
   6   4  18        5.51       -2.45     21.98 o 
   7   4  18       42.24       92.89     23.28 o 
   1   5  18      305.33      292.49     18.39 o 
   2   5  18       63.59       56.78     14.45 o 
   3   5  18       17.01       20.28     14.82 o 
   4   5  18        5.24       -8.33     14.76 o 
   5   5  18       13.00      -24.74     28.39 o 
   6   5  18        1.23      -31.91     32.72 o 
   0   6  18      328.82      354.71     19.58 o 
   1   6  18       15.35       26.77     17.12 o 
   2   6  18       15.27      -14.76     14.76 o 
   3   6  18       17.41        5.14     21.14 o 
   4   6  18        4.74       -2.32     17.50 o 
   5   6  18       10.72        5.36     21.14 o 
   6   6  18        9.57       -6.50     31.75 o 
   1   7  18       33.27       53.91     16.51 o 
   2   7  18        2.34       16.53     17.18 o 
   3   7  18       44.94      -22.64     22.64 o 
   4   7  18       13.25        7.31     18.55 o 
   5   7  18        0.65      -22.91     22.91 o 
   0   8  18      105.36      153.37     59.24 o 
   1   8  18        0.52       35.66     17.96 o 
   2   8  18        2.43      -13.37     24.87 o 
   3   8  18        0.05       -0.30     32.77 o 
   1   9  18        5.58       75.79     18.48 o 
   1   1  19        0.92        7.53     15.87 o 
   2   1  19        3.73        9.13     17.59 o 
   3   1  19        4.79      -10.23     18.22 o 
   4   1  19       10.38      -15.88     15.88 o 
   5   1  19       19.46       12.06     21.32 o 
   6   1  19       31.92       11.83     19.40 o 
   7   1  19        5.94       77.89     24.50 o 
   0   2  19      149.62      126.54     23.27 o 
   1   2  19        0.99        7.18     15.44 o 
   2   2  19        2.31       12.88     13.27 o 
   3   2  19       61.91       64.37     15.82 o 
   4   2  19        2.11       -8.30     13.94 o 
   5   2  19       10.03       11.21     30.32 o 
   6   2  19       10.24       48.59     18.08 o 
   7   2  19        6.50       10.47     24.03 o 
   1   3  19       44.94       74.06     13.72 o 
   2   3  19        4.71        8.13     14.54 o 
   3   3  19        0.85       -3.04     13.18 o 
   4   3  19        0.36      -13.06     13.06 o 
   5   3  19       18.30       18.80     17.30 o 
   6   3  19        6.81       21.07     36.07 o 
   7   3  19        0.84       11.10     34.64 o 
   0   4  19      160.66      175.84     47.02 o 
   1   4  19      174.25      205.86     14.23 o 
   2   4  19        5.97        8.30     13.34 o 
   3   4  19       14.38       22.03     14.28 o 
   4   4  19        0.47       -9.14     14.53 o 
   5   4  19       14.33        7.90     23.89 o 
   6   4  19        0.02       29.94     35.50 o 
   1   5  19       33.77       53.46     12.33 o 
   2   5  19        5.77        6.99     12.89 o 
   3   5  19        0.50        6.30     15.66 o 
   4   5  19        0.00        1.01     17.64 o 
   5   5  19        0.96       11.16     29.24 o 
   6   5  19        0.00      -27.81     35.43 o 
   0   6  19       42.57       90.24     33.59 o 
   1   6  19        1.42       -3.76     13.71 o 
   2   6  19        0.02        2.33     20.27 o 
   3   6  19      167.63      129.13     28.23 o 
   4   6  19       11.28       30.72     24.93 o 
   5   6  19        2.50       61.80     18.65 o 
   1   7  19       12.70      -14.71     17.76 o 
   2   7  19        2.41       30.59     26.22 o 
   3   7  19        5.32        5.40     29.73 o 
   4   7  19        2.56       24.42     22.68 o 
   0   8  19        5.31       34.49     22.28 o 
   1   8  19       19.52      -21.25     21.25 o 
   2   8  19       58.47      -22.26     22.26 o 
   0   0  20        2.58       25.72     33.04 o 
   1   0  20        5.76      -11.82     31.09 o 
   2   0  20        2.89      -12.99     22.96 o 
   3   0  20      155.81      192.13     24.86 o 
   4   0  20      149.88      144.76     35.88 o 
   5   0  20        2.45      -31.27     33.97 o 
   6   0  20       14.06       -2.50     22.35 o 
   1   1  20       29.42       16.66     16.10 o 
   2   1  20        3.30       38.80     16.31 o 
   3   1  20        1.36       11.17     16.18 o 
   4   1  20        4.12        7.32     19.00 o 
   5   1  20        0.02       42.76     18.38 o 
   6   1  20       61.87       -3.87     36.53 o 
   0   2  20       10.90       42.89     38.41 o 
   1   2  20        0.02        6.01     15.94 o 
   2   2  20       34.93       48.04     16.22 o 
   3   2  20       24.98       12.78     16.02 o 
   4   2  20        2.41      -14.35     14.35 o 
   5   2  20       17.35       25.69     27.07 o 
   6   2  20       18.76      127.36     32.54 o 
   1   3  20        0.77        8.79     15.61 o 
   2   3  20        0.89       34.80     13.60 o 
   3   3  20        9.00       14.01     13.57 o 
   4   3  20       25.79        2.50     30.90 o 
   5   3  20        0.32       -6.69     18.66 o 
   6   3  20        7.02       39.04     18.18 o 
   0   4  20        5.02       28.07     21.39 o 
   1   4  20       37.68       95.86     21.04 o 
   2   4  20       10.28        2.63     15.18 o 
   3   4  20        0.69       -1.03     13.82 o 
   4   4  20        7.80       -9.46     15.92 o 
   5   4  20       16.25       -7.85     17.07 o 
   1   5  20        9.45       27.78     15.90 o 
   2   5  20        0.08       -9.55     13.59 o 
   3   5  20        0.21      -10.43     15.24 o 
   4   5  20        8.57      -19.36     23.20 o 
   5   5  20        1.48      -23.15     23.15 o 
   0   6  20       30.29       57.45     22.73 o 
   1   6  20        8.53       -1.65     13.91 o 
   2   6  20       29.88       56.19     16.92 o 
   3   6  20        0.87       10.48     21.67 o 
   4   6  20       13.40      -21.98     21.98 o 
   1   7  20        1.38       32.90     24.53 o 
   2   7  20        8.92       49.98     26.91 o 
   1   1  21        6.45        9.32     19.53 o 
   2   1  21       64.10       54.83     17.05 o 
   3   1  21        0.00        4.18     19.67 o 
   4   1  21        0.06      -11.05     19.27 o 
   5   1  21       80.62       45.07     19.03 o 
   0   2  21        4.96       27.79     39.61 o 
   1   2  21       11.70       16.44     21.48 o 
   2   2  21       16.43       31.65     16.58 o 
   3   2  21        1.08       -5.74     16.65 o 
   4   2  21        5.28       23.01     16.17 o 
   5   2  21       13.16       85.55     23.69 o 
   1   3  21       17.84       43.72     16.26 o 
   2   3  21        8.65       57.00     16.92 o 
   3   3  21       10.90       21.55     38.94 o 
   4   3  21       22.47       33.90     57.51 o 
   5   3  21       40.11       27.19     19.29 o 
   0   4  21        3.47       -1.50     21.96 o 
   1   4  21        0.37       17.67     15.89 o 
   2   4  21        0.93       36.60     15.40 o 
   3   4  21       21.37       28.08     15.59 o 
   4   4  21       13.42       14.90     16.87 o 
   1   5  21       12.69       89.68     34.11 o 
   2   5  21       17.08       33.57     19.14 o 
   3   5  21        1.26       16.53     15.57 o 
   0   6  21        0.23       30.14     48.28 o 
   1   6  21       40.34       34.56     14.22 o 
   2   6  21       29.63       82.72     20.27 o 
   0   0  22        2.74        5.40     34.62 o 
   1   0  22        0.29      -16.07     23.53 o 
   2   0  22       19.49       33.80     24.33 o 
   3   0  22       21.94       36.17     33.81 o 
   4   0  22        0.21      -34.92     34.92 o 
   1   1  22        0.63       31.58     17.20 o 
   2   1  22       10.73       12.23     16.86 o 
   3   1  22        3.43       41.91     22.39 o 
   4   1  22        0.25       12.01     17.47 o 
   0   2  22       71.78       90.84     42.13 o 
   1   2  22        5.04       12.50     16.90 o 
   2   2  22        0.14       10.15     17.05 o 
   3   2  22        6.82        6.31     16.84 o 
   4   2  22       16.78       21.27     17.26 o 
   1   3  22       30.28       62.63     16.54 o 
   2   3  22        3.37        4.98     16.98 o 
   3   3  22        6.73        9.07     19.90 o 
   0   4  22       33.86       48.17     23.35 o 
   1   4  22        3.70       31.94     23.69 o 
   2   4  22        5.95        5.53     27.37 o 
   3   4  22        5.11      -13.60     13.94 o 
   1   5  22       69.83       51.29     15.56 o 
   1   1  23        0.24      -11.38     17.12 o 
   2   1  23        1.68        7.00     17.75 o 
   3   1  23        1.33       10.27     33.53 o 
   0   2  23       18.42       22.77     23.99 o 
   1   2  23        1.24       11.81     17.14 o 
   2   2  23        7.11        1.69     23.74 o 
   1   3  23       17.08       50.73     17.43 o 
                                                 
